# Supplementary material for: Human pluripotent stem cell derived HLC transcriptome data enables molecular dissection of hepatogenesis
Source: Sci Data. 2018 Mar 13;5:180035. doi: 10.1038/sdata.2018.35 (PMC5848791; doi:10.1038/sdata.2018.35)
Supplement: Supplementary file 1 [file sdata201835-isa1.zip]

Archive with 3 entries (3 files):
- i_Investigation.txt
- s_study_Adjaye.txt
- a_assay_Adjaye.txt
