# Supplementary material for: Human pluripotent stem cell derived HLC transcriptome data enables molecular dissection of hepatogenesis
Source: Sci Data. 2018 Mar 13;5:180035. doi: 10.1038/sdata.2018.35 (PMC5848791; doi:10.1038/sdata.2018.35)
Supplement: Supplementary file 1 [file sdata201835-isa1.zip › i_Investigation.txt]

# Investigation File generated for Scientific Data with Investigation File Authoring Tool version 0.1.0 on 25/01/2018 - This metadata file is CC0
ONTOLOGY SOURCE REFERENCE
Term Source Name	NCBITAXON	UBERON	BTO	CLO	OBI	EFO	ERO	GO
Term Source File	http://data.bioontology.org/ontologies/NCBITAXON	http://data.bioontology.org/ontologies/UBERON	http://data.bioontology.org/ontologies/BTO	http://data.bioontology.org/ontologies/CLO	http://data.bioontology.org/ontologies/OBI	http://data.bioontology.org/ontologies/EFO	http://data.bioontology.org/ontologies/ERO	http://data.bioontology.org/ontologies/GO
Term Source Version	2016AB	releases/2014-06-15	unknown	2.1.106	2014-08-18	2.89	2013-08-02	releases/2014-08-30
Term Source Description	National Center for Biotechnology Information (NCBI) Organismal Classification	Uber Anatomy Ontology	BRENDA Tissue and Enzyme Source Ontology	Cell Line Ontology	Ontology for Biomedical Investigations	Experimental Factor Ontology	Eagle-I Research Resource Ontology	Gene Ontology
INVESTIGATION
Investigation Identifier
Investigation Title
Investigation Description
Investigation Submission Date
Investigation Public Release Date
INVESTIGATION PUBLICATIONS
Investigation PubMed ID
Investigation Publication DOI
Investigation Publication Author List
Investigation Publication Title
Investigation Publication Status
Investigation Publication Status Term Accession Number
Investigation Publication Status Term Source REF
INVESTIGATION CONTACTS
Investigation Person Last Name
Investigation Person Mid Initials
Investigation Person First Name
Investigation Person Address
Investigation Person Phone
Investigation Person Fax
Investigation Person Email
Investigation Person Affiliation
Investigation Person Roles
Investigation Person Roles Term Accession Number
Investigation Person Roles Term Source REF
STUDY
Study Identifier	10.1038/sdata.2018.35
Study Title	Human pluripotent stem cell derived HLC transcriptome data enables molecular dissection of hepatogenesis
Study Submission Date	04/10/2017
Study Public Release Date	13/03/2018
Study Description	http://www.nature.com/articles/sdata201835#abstract
Study File Name	s_study_Adjaye.txt
Comment[Subject Keywords]	//;//;///;///
Comment[Manuscript Licence]	CC BY-4.0
Comment[Experimental Metadata Licence]	CC0
Comment[Supplementary Information File Name]		Supplementary Information
Comment[Supplementary Information File Type]	x-zip-compressed	x-zip-compressed
Comment[Supplementary Information File URL]	http://www.nature.com/articles/sdata201835#supplementary-information	http://www.nature.com/articles/sdata201835#supplementary-information
Comment[Data Repository]	Gene Expression Omnibus;Gene Expression Omnibus
Comment[Data Record Accession]	GSE100447;GSE66282
Comment[Data Record URI]	http://www.ncbi.nlm.nih.gov/geo/query/acc.cgi?acc=GSE100447;http://www.ncbi.nlm.nih.gov/geo/query/acc.cgi?acc=GSE66282
STUDY DESIGN DESCRIPTORS
Study Design Type	transcription profiling by array design	cell type comparison design	replicate design
Study Design Type Term Accession Number	OBI:0001290	OBI:0001411	OBI:0500018
Study Design Type Term Source REF	OBI	OBI	OBI
STUDY PUBLICATIONS
Study PubMed ID	""	""
Study Publication DOI	doi:10.1089/scd.2010.0361	doi:10.1038/s41598-017-06546-9
Study Publication Author List	""	""
Study Publication Title	""	""
Study Publication Status	published	published
Study Publication Status Term Accession Number		
Study Publication Status Term Source REF		
STUDY FACTORS
Study Factor Name	biological replicate
Study Factor Type	biological replicate
Study Factor Type Term Accession Number	http://www.ebi.ac.uk/efo/EFO_0002091
Study Factor Type Term Source REF	EFO
STUDY ASSAYS
Study Assay Measurement Type	transcription profiling assay
Study Assay Measurement Type Term Accession Number	OBI:0000424
Study Assay Measurement Type Term Source REF	ERO
Study Assay Technology Type	DNA microarray
Study Assay Technology Type Term Accession Number	OBI:0400148
Study Assay Technology Type Term Source REF	OBI
Study Assay Technology Platform	""
Study Assay File Name	a_assay_Adjaye.txt
STUDY PROTOCOLS
Study Protocol Name	Human ES and iPS cells culture 	Differentiation into hepatocyte-like cells (HLCs) 	Illumina BeadChip hybridisation 	Data analysis and statistical methods
Study Protocol Type	cell culture	cell differentiation	DNA microarray	data analysis
Study Protocol Type Term Accession Number	OBI:0001876	GO:0030154	OBI:0400148	ERO:0001309
Study Protocol Type Term Source REF	OBI	GO	OBI	ERO
Study Protocol Description				
Study Protocol URI	""	""	""	""
Study Protocol Version				
Study Protocol Parameters Name	""	""	instrument; manufacturer	""
Study Protocol Parameters Name Term Accession Number	""	""	""	""
Study Protocol Parameters Name Term Source REF	""	""	""	""
Study Protocol Components Name	""	""	""	""
Study Protocol Components Type	""	""	""	""
Study Protocol Components Type Term Accession Number	""	""	""	""
Study Protocol Components Type Term Source REF	""	""	""	""
STUDY CONTACTS
Study Person Last Name	Wruck	Adjaye
Study Person First Name	Wasco	James
Study Person Mid Initials		
Study Person Email	""	James.Adjaye@med.uni-duesseldorf.de
Study Person Phone		
Study Person Fax		
Study Person Address		
Study Person Affiliation	Medical Faculty, Institute for Stem Cell Research and Regenerative Medicine, Heinrich Heine University, 40225 Düsseldorf, Germany	Medical Faculty, Institute for Stem Cell Research and Regenerative Medicine, Heinrich Heine University, 40225 Düsseldorf, Germany
Study Person Roles		
Study Person Roles Term Accession Number		
Study Person Roles Term Source REF		
Comment[Study Person ORCID]		
Comment[Funder]		
Comment[FundRef ID]		
Comment[Funder Term Source REF]		
Comment[Grant Identifier]		
