# Supplementary material for: Human pluripotent stem cell derived HLC transcriptome data enables molecular dissection of hepatogenesis
Source: Sci Data. 2018 Mar 13;5:180035. doi: 10.1038/sdata.2018.35 (PMC5848791; doi:10.1038/sdata.2018.35)
Supplement: Supplementary file 1 [file sdata201835-isa1.zip › s_study_Adjaye.txt]

Source Name	Characteristics[organism]	Term Source REF	Term Accession Number	Characteristics[development stage]	Term Source REF	Term Accession Number	Characteristics[organism part]	Term Source REF	Term Accession Number	Characteristics[cell line]	Term Source REF	Term Accession Number	Protocol REF	Protocol REF	Sample Name	Factor Value[biological replicate]
Human embryonic stem cell line	Homo sapiens	NCBITAXON	NCBITaxon:9606							embryonic stem cell	BTO	BTO:0001086	Human ES and iPS cells culture	Differentiation into hepatocyte-like cells (HLCs)	Sample 1	replicate 1
Human embryonic stem cell line	Homo sapiens	NCBITAXON	NCBITaxon:9606							embryonic stem cell	BTO	BTO:0001086	Human ES and iPS cells culture	Differentiation into hepatocyte-like cells (HLCs)	Sample 2	replicate 2
Human embryonic stem cell line	Homo sapiens	NCBITAXON	NCBITaxon:9606							embryonic stem cell	BTO	BTO:0001086	Human ES and iPS cells culture	Differentiation into hepatocyte-like cells (HLCs)	Sample 3	replicate 3
Human embryonic stem cell line	Homo sapiens	NCBITAXON	NCBITaxon:9606				definitive endoderm	UBERON	UBERON:0005439	ESC derived cell line	EFO	EFO:0005738	Human ES and iPS cells culture	Differentiation into hepatocyte-like cells (HLCs)	Sample 4	replicate 1
Human embryonic stem cell line	Homo sapiens	NCBITAXON	NCBITaxon:9606				definitive endoderm	UBERON	UBERON:0005439	ESC derived cell line	EFO	EFO:0005738	Human ES and iPS cells culture	Differentiation into hepatocyte-like cells (HLCs)	Sample 5	replicate 2
Human embryonic stem cell line	Homo sapiens	NCBITAXON	NCBITaxon:9606				definitive endoderm	UBERON	UBERON:0005439	ESC derived cell line	EFO	EFO:0005738	Human ES and iPS cells culture	Differentiation into hepatocyte-like cells (HLCs)	Sample 6	replicate 3
Human embryonic stem cell line	Homo sapiens	NCBITAXON	NCBITaxon:9606				liver endoderm	EFO	EFO:0002577	ESC derived cell line	EFO	EFO:0005738	Human ES and iPS cells culture	Differentiation into hepatocyte-like cells (HLCs)	Sample 7	replicate 1
Human embryonic stem cell line	Homo sapiens	NCBITAXON	NCBITaxon:9606				liver endoderm	EFO	EFO:0002577	ESC derived cell line	EFO	EFO:0005738	Human ES and iPS cells culture	Differentiation into hepatocyte-like cells (HLCs)	Sample 8	replicate 2
Human embryonic stem cell line	Homo sapiens	NCBITAXON	NCBITaxon:9606				liver endoderm	EFO	EFO:0002577	ESC derived cell line	EFO	EFO:0005738	Human ES and iPS cells culture	Differentiation into hepatocyte-like cells (HLCs)	Sample 9	replicate 3
Human embryonic stem cell line	Homo sapiens	NCBITAXON	NCBITaxon:9606				hepatocyte	BTO	BTO:0000575	ESC derived cell line	EFO	EFO:0005738	Human ES and iPS cells culture	Differentiation into hepatocyte-like cells (HLCs)	Sample 10	replicate 1
Human embryonic stem cell line	Homo sapiens	NCBITAXON	NCBITaxon:9606				hepatocyte	BTO	BTO:0000575	ESC derived cell line	EFO	EFO:0005738	Human ES and iPS cells culture	Differentiation into hepatocyte-like cells (HLCs)	Sample 11	replicate 2
Human embryonic stem cell line	Homo sapiens	NCBITAXON	NCBITaxon:9606				hepatocyte	BTO	BTO:0000575	ESC derived cell line	EFO	EFO:0005738	Human ES and iPS cells culture	Differentiation into hepatocyte-like cells (HLCs)	Sample 12	replicate 3
Commerical fetal liver RNA	Homo sapiens	NCBITAXON	NCBITaxon:9606	post-embryonic organism	UBERON	UBERON:0009953	liver	UBERON	UBERON:0002107					Differentiation into hepatocyte-like cells (HLCs)	Sample 13	replicate 1
Commerical fetal liver RNA	Homo sapiens	NCBITAXON	NCBITaxon:9606	post-embryonic organism	UBERON	UBERON:0009953	liver	UBERON	UBERON:0002107					Differentiation into hepatocyte-like cells (HLCs)	Sample 14	replicate 2
Commerical adult liver biopsy-derived primary human hepatocytes	Homo sapiens	NCBITAXON	NCBITaxon:9606				hepatocyte	BTO	BTO:0000575					Differentiation into hepatocyte-like cells (HLCs)	Sample 15	replicate 1
Commerical adult liver biopsy-derived primary human hepatocytes	Homo sapiens	NCBITAXON	NCBITaxon:9606				hepatocyte	BTO	BTO:0000575					Differentiation into hepatocyte-like cells (HLCs)	Sample 16	replicate 2
Human neonantal foreskin fibroblasts	Homo sapiens	NCBITAXON	NCBITaxon:9606				skin of prepuce of penis	UBERON	UBERON:0001471	induced pluripotent stem cell line cell	CLO	CLO:0037307	Human ES and iPS cells culture	Differentiation into hepatocyte-like cells (HLCs)	Sample 17	replicate 1
Human neonantal foreskin fibroblasts	Homo sapiens	NCBITAXON	NCBITaxon:9606				skin of prepuce of penis	UBERON	UBERON:0001471	induced pluripotent stem cell line cell	CLO	CLO:0037307	Human ES and iPS cells culture	Differentiation into hepatocyte-like cells (HLCs)	Sample 18	replicate 2
Human neonantal foreskin fibroblasts	Homo sapiens	NCBITAXON	NCBITaxon:9606				definitive endoderm	UBERON	UBERON:0005439	iPSC derived cell line	EFO	EFO:0005740	Human ES and iPS cells culture	Differentiation into hepatocyte-like cells (HLCs)	Sample 19	replicate 1
Human neonantal foreskin fibroblasts	Homo sapiens	NCBITAXON	NCBITaxon:9606				definitive endoderm	UBERON	UBERON:0005439	iPSC derived cell line	EFO	EFO:0005740	Human ES and iPS cells culture	Differentiation into hepatocyte-like cells (HLCs)	Sample 20	replicate 2
Human neonantal foreskin fibroblasts	Homo sapiens	NCBITAXON	NCBITaxon:9606				liver endoderm	EFO	EFO:0002577	iPSC derived cell line	EFO	EFO:0005740	Human ES and iPS cells culture	Differentiation into hepatocyte-like cells (HLCs)	Sample 21	replicate 1
Human neonantal foreskin fibroblasts	Homo sapiens	NCBITAXON	NCBITaxon:9606				liver endoderm	EFO	EFO:0002577	iPSC derived cell line	EFO	EFO:0005740	Human ES and iPS cells culture	Differentiation into hepatocyte-like cells (HLCs)	Sample 22	replicate 2
Human neonantal foreskin fibroblasts	Homo sapiens	NCBITAXON	NCBITaxon:9606				hepatocyte	BTO	BTO:0000575	iPSC derived cell line	EFO	EFO:0005740	Human ES and iPS cells culture	Differentiation into hepatocyte-like cells (HLCs)	Sample 23	replicate 1
Human neonantal foreskin fibroblasts	Homo sapiens	NCBITAXON	NCBITaxon:9606				hepatocyte	BTO	BTO:0000575	iPSC derived cell line	EFO	EFO:0005740	Human ES and iPS cells culture	Differentiation into hepatocyte-like cells (HLCs)	Sample 24	replicate 2
Commerical fetal liver RNA	Homo sapiens	NCBITAXON	NCBITaxon:9606	post-embryonic organism	UBERON	UBERON:0009953	liver	UBERON	UBERON:0002107					Differentiation into hepatocyte-like cells (HLCs)	Sample 25	replicate 1
Commerical fetal liver RNA	Homo sapiens	NCBITAXON	NCBITaxon:9606	post-embryonic organism	UBERON	UBERON:0009953	liver	UBERON	UBERON:0002107					Differentiation into hepatocyte-like cells (HLCs)	Sample 26	replicate 2
Commerical adult liver biopsy-derived primary human hepatocytes	Homo sapiens	NCBITAXON	NCBITaxon:9606				hepatocyte	BTO	BTO:0000575					Differentiation into hepatocyte-like cells (HLCs)	Sample 27	replicate 1
Commerical adult liver biopsy-derived primary human hepatocytes	Homo sapiens	NCBITAXON	NCBITaxon:9606				hepatocyte	BTO	BTO:0000575					Differentiation into hepatocyte-like cells (HLCs)	Sample 28	replicate 2
