# Supplementary material for: Human pluripotent stem cell derived HLC transcriptome data enables molecular dissection of hepatogenesis
Source: Sci Data. 2018 Mar 13;5:180035. doi: 10.1038/sdata.2018.35 (PMC5848791; doi:10.1038/sdata.2018.35)
Supplement: Supplementary file 1 [file sdata201835-isa1.zip › a_assay_Adjaye.txt]

Sample Name	Protocol REF	Parameter Value[instrument]	Parameter Value[manufacturer]	Assay Name	Raw Data File	Comment[Data Repository]	Comment[Data Record Accession]	Comment[Data Record URI]	Protocol REF	Derived Data File	Comment[Data Repository]	Comment[Data Record Accession]	Comment[Data Record URI]
Sample 1	Illumina BeadChip hybridisation	BeadStation 500	Illumina	Sample 1_hybridisation	GSM2683216	Gene Expression Omnibus	GSE100447	http://www.ncbi.nlm.nih.gov/geo/query/acc.cgi?acc=GSE100447	Data analysis and statistical methods	Data table	Gene Expression Omnibus	GSM2683216	https://www.ncbi.nlm.nih.gov/geo/query/acc.cgi?acc=GSM2683216
Sample 2	Illumina BeadChip hybridisation	BeadStation 500	Illumina	Sample 2_hybridisation	GSM2683217	Gene Expression Omnibus	GSE100447	http://www.ncbi.nlm.nih.gov/geo/query/acc.cgi?acc=GSE100447	Data analysis and statistical methods	Data table	Gene Expression Omnibus	GSM2683217	https://www.ncbi.nlm.nih.gov/geo/query/acc.cgi?acc=GSM2683217
Sample 3	Illumina BeadChip hybridisation	BeadStation 500	Illumina	Sample 3_hybridisation	GSM2683218	Gene Expression Omnibus	GSE100447	http://www.ncbi.nlm.nih.gov/geo/query/acc.cgi?acc=GSE100447	Data analysis and statistical methods	Data table	Gene Expression Omnibus	GSM2683218	https://www.ncbi.nlm.nih.gov/geo/query/acc.cgi?acc=GSM2683218
Sample 4	Illumina BeadChip hybridisation	BeadStation 500	Illumina	Sample 4_hybridisation	GSM2683219	Gene Expression Omnibus	GSE100447	http://www.ncbi.nlm.nih.gov/geo/query/acc.cgi?acc=GSE100447	Data analysis and statistical methods	Data table	Gene Expression Omnibus	GSM2683219	https://www.ncbi.nlm.nih.gov/geo/query/acc.cgi?acc=GSM2683219
Sample 5	Illumina BeadChip hybridisation	BeadStation 500	Illumina	Sample 5_hybridisation	GSM2683220	Gene Expression Omnibus	GSE100447	http://www.ncbi.nlm.nih.gov/geo/query/acc.cgi?acc=GSE100447	Data analysis and statistical methods	Data table	Gene Expression Omnibus	GSM2683220	https://www.ncbi.nlm.nih.gov/geo/query/acc.cgi?acc=GSM2683220
Sample 6	Illumina BeadChip hybridisation	BeadStation 500	Illumina	Sample 6_hybridisation	GSM2683221	Gene Expression Omnibus	GSE100447	http://www.ncbi.nlm.nih.gov/geo/query/acc.cgi?acc=GSE100447	Data analysis and statistical methods	Data table	Gene Expression Omnibus	GSM2683221	https://www.ncbi.nlm.nih.gov/geo/query/acc.cgi?acc=GSM2683221
Sample 7	Illumina BeadChip hybridisation	BeadStation 500	Illumina	Sample 7_hybridisation	GSM2683222	Gene Expression Omnibus	GSE100447	http://www.ncbi.nlm.nih.gov/geo/query/acc.cgi?acc=GSE100447	Data analysis and statistical methods	Data table	Gene Expression Omnibus	GSM2683222	https://www.ncbi.nlm.nih.gov/geo/query/acc.cgi?acc=GSM2683222
Sample 8	Illumina BeadChip hybridisation	BeadStation 500	Illumina	Sample 8_hybridisation	GSM2683223	Gene Expression Omnibus	GSE100447	http://www.ncbi.nlm.nih.gov/geo/query/acc.cgi?acc=GSE100447	Data analysis and statistical methods	Data table	Gene Expression Omnibus	GSM2683223	https://www.ncbi.nlm.nih.gov/geo/query/acc.cgi?acc=GSM2683223
Sample 9	Illumina BeadChip hybridisation	BeadStation 500	Illumina	Sample 9_hybridisation	GSM2683224	Gene Expression Omnibus	GSE100447	http://www.ncbi.nlm.nih.gov/geo/query/acc.cgi?acc=GSE100447	Data analysis and statistical methods	Data table	Gene Expression Omnibus	GSM2683224	https://www.ncbi.nlm.nih.gov/geo/query/acc.cgi?acc=GSM2683224
Sample 10	Illumina BeadChip hybridisation	BeadStation 500	Illumina	Sample 10_hybridisation	GSM2683225	Gene Expression Omnibus	GSE100447	http://www.ncbi.nlm.nih.gov/geo/query/acc.cgi?acc=GSE100447	Data analysis and statistical methods	Data table	Gene Expression Omnibus	GSM2683225	https://www.ncbi.nlm.nih.gov/geo/query/acc.cgi?acc=GSM2683225
Sample 11	Illumina BeadChip hybridisation	BeadStation 500	Illumina	Sample 11_hybridisation	GSM2683226	Gene Expression Omnibus	GSE100447	http://www.ncbi.nlm.nih.gov/geo/query/acc.cgi?acc=GSE100447	Data analysis and statistical methods	Data table	Gene Expression Omnibus	GSM2683226	https://www.ncbi.nlm.nih.gov/geo/query/acc.cgi?acc=GSM2683226
Sample 12	Illumina BeadChip hybridisation	BeadStation 500	Illumina	Sample 12_hybridisation	GSM2683227	Gene Expression Omnibus	GSE100447	http://www.ncbi.nlm.nih.gov/geo/query/acc.cgi?acc=GSE100447	Data analysis and statistical methods	Data table	Gene Expression Omnibus	GSM2683227	https://www.ncbi.nlm.nih.gov/geo/query/acc.cgi?acc=GSM2683227
Sample 13	Illumina BeadChip hybridisation	BeadStation 500	Illumina	Sample 13_hybridisation	GSM2683228	Gene Expression Omnibus	GSE100447	http://www.ncbi.nlm.nih.gov/geo/query/acc.cgi?acc=GSE100447	Data analysis and statistical methods	Data table	Gene Expression Omnibus	GSM2683228	https://www.ncbi.nlm.nih.gov/geo/query/acc.cgi?acc=GSM2683228
Sample 14	Illumina BeadChip hybridisation	BeadStation 500	Illumina	Sample 14_hybridisation	GSM2683229	Gene Expression Omnibus	GSE100447	http://www.ncbi.nlm.nih.gov/geo/query/acc.cgi?acc=GSE100447	Data analysis and statistical methods	Data table	Gene Expression Omnibus	GSM2683229	https://www.ncbi.nlm.nih.gov/geo/query/acc.cgi?acc=GSM2683229
Sample 15	Illumina BeadChip hybridisation	BeadStation 500	Illumina	Sample 15_hybridisation	GSM2683230	Gene Expression Omnibus	GSE100447	http://www.ncbi.nlm.nih.gov/geo/query/acc.cgi?acc=GSE100447	Data analysis and statistical methods	Data table	Gene Expression Omnibus	GSM2683230	https://www.ncbi.nlm.nih.gov/geo/query/acc.cgi?acc=GSM2683230
Sample 16	Illumina BeadChip hybridisation	BeadStation 500	Illumina	Sample 16_hybridisation	GSM2683231	Gene Expression Omnibus	GSE100447	http://www.ncbi.nlm.nih.gov/geo/query/acc.cgi?acc=GSE100447	Data analysis and statistical methods	Data table	Gene Expression Omnibus	GSM2683231	https://www.ncbi.nlm.nih.gov/geo/query/acc.cgi?acc=GSM2683231
Sample 17	Illumina BeadChip hybridisation	BeadStation 500	Illumina	Sample 17_hybridisation	GSM1618658	Gene Expression Omnibus	GSE66282	http://www.ncbi.nlm.nih.gov/geo/query/acc.cgi?acc=GSE66282	Data analysis and statistical methods	Data table	Gene Expression Omnibus	GSM1618658	https://www.ncbi.nlm.nih.gov/geo/query/acc.cgi?acc=GSM1618658
Sample 18	Illumina BeadChip hybridisation	BeadStation 500	Illumina	Sample 18_hybridisation	GSM1618659	Gene Expression Omnibus	GSE66282	http://www.ncbi.nlm.nih.gov/geo/query/acc.cgi?acc=GSE66282	Data analysis and statistical methods	Data table	Gene Expression Omnibus	GSM1618659	https://www.ncbi.nlm.nih.gov/geo/query/acc.cgi?acc=GSM1618659
Sample 19	Illumina BeadChip hybridisation	BeadStation 500	Illumina	Sample 19_hybridisation	GSM1618660	Gene Expression Omnibus	GSE66282	http://www.ncbi.nlm.nih.gov/geo/query/acc.cgi?acc=GSE66282	Data analysis and statistical methods	Data table	Gene Expression Omnibus	GSM1618660	https://www.ncbi.nlm.nih.gov/geo/query/acc.cgi?acc=GSM1618660
Sample 20	Illumina BeadChip hybridisation	BeadStation 500	Illumina	Sample 20_hybridisation	GSM1618661	Gene Expression Omnibus	GSE66282	http://www.ncbi.nlm.nih.gov/geo/query/acc.cgi?acc=GSE66282	Data analysis and statistical methods	Data table	Gene Expression Omnibus	GSM1618661	https://www.ncbi.nlm.nih.gov/geo/query/acc.cgi?acc=GSM1618661
Sample 21	Illumina BeadChip hybridisation	BeadStation 500	Illumina	Sample 21_hybridisation	GSM1618662	Gene Expression Omnibus	GSE66282	http://www.ncbi.nlm.nih.gov/geo/query/acc.cgi?acc=GSE66282	Data analysis and statistical methods	Data table	Gene Expression Omnibus	GSM1618662	https://www.ncbi.nlm.nih.gov/geo/query/acc.cgi?acc=GSM1618662
Sample 22	Illumina BeadChip hybridisation	BeadStation 500	Illumina	Sample 22_hybridisation	GSM1618663	Gene Expression Omnibus	GSE66282	http://www.ncbi.nlm.nih.gov/geo/query/acc.cgi?acc=GSE66282	Data analysis and statistical methods	Data table	Gene Expression Omnibus	GSM1618663	https://www.ncbi.nlm.nih.gov/geo/query/acc.cgi?acc=GSM1618663
Sample 23	Illumina BeadChip hybridisation	BeadStation 500	Illumina	Sample 23_hybridisation	GSM1618664	Gene Expression Omnibus	GSE66282	http://www.ncbi.nlm.nih.gov/geo/query/acc.cgi?acc=GSE66282	Data analysis and statistical methods	Data table	Gene Expression Omnibus	GSM1618664	https://www.ncbi.nlm.nih.gov/geo/query/acc.cgi?acc=GSM1618664
Sample 24	Illumina BeadChip hybridisation	BeadStation 500	Illumina	Sample 24_hybridisation	GSM1618665	Gene Expression Omnibus	GSE66282	http://www.ncbi.nlm.nih.gov/geo/query/acc.cgi?acc=GSE66282	Data analysis and statistical methods	Data table	Gene Expression Omnibus	GSM1618665	https://www.ncbi.nlm.nih.gov/geo/query/acc.cgi?acc=GSM1618665
Sample 25	Illumina BeadChip hybridisation	BeadStation 500	Illumina	Sample 25_hybridisation	GSM1618666	Gene Expression Omnibus	GSE66282	http://www.ncbi.nlm.nih.gov/geo/query/acc.cgi?acc=GSE66282	Data analysis and statistical methods	Data table	Gene Expression Omnibus	GSM1618666	https://www.ncbi.nlm.nih.gov/geo/query/acc.cgi?acc=GSM1618666
Sample 26	Illumina BeadChip hybridisation	BeadStation 500	Illumina	Sample 26_hybridisation	GSM1618667	Gene Expression Omnibus	GSE66282	http://www.ncbi.nlm.nih.gov/geo/query/acc.cgi?acc=GSE66282	Data analysis and statistical methods	Data table	Gene Expression Omnibus	GSM1618667	https://www.ncbi.nlm.nih.gov/geo/query/acc.cgi?acc=GSM1618667
Sample 27	Illumina BeadChip hybridisation	BeadStation 500	Illumina	Sample 27_hybridisation	GSM1618668	Gene Expression Omnibus	GSE66282	http://www.ncbi.nlm.nih.gov/geo/query/acc.cgi?acc=GSE66282	Data analysis and statistical methods	Data table	Gene Expression Omnibus	GSM1618668	https://www.ncbi.nlm.nih.gov/geo/query/acc.cgi?acc=GSM1618668
Sample 28	Illumina BeadChip hybridisation	BeadStation 500	Illumina	Sample 28_hybridisation	GSM1618669	Gene Expression Omnibus	GSE66282	http://www.ncbi.nlm.nih.gov/geo/query/acc.cgi?acc=GSE66282	Data analysis and statistical methods	Data table	Gene Expression Omnibus	GSM1618669	https://www.ncbi.nlm.nih.gov/geo/query/acc.cgi?acc=GSM1618669
