# Supplementary material for: Human pluripotent stem cell derived HLC transcriptome data enables molecular dissection of hepatogenesis
Source: Sci Data. 2018 Mar 13;5:180035. doi: 10.1038/sdata.2018.35 (PMC5848791; doi:10.1038/sdata.2018.35)
Supplement: Supplementary Information [file sdata201835-s2.zip]

Archive with 7 entries (6 files):
- wruck_etal_analysis_software/
- wruck_etal_analysis_software/clusters_kmeans_hesc.txt
- wruck_etal_analysis_software/clusters_kmeans_ipsc.txt
- wruck_etal_analysis_software/Description_ software_analysis_HLCs.doc
- wruck_etal_analysis_software/lumi_evalGEO_hesc_ipsc_hlcs.R
- wruck_etal_analysis_software/samples_hesc_hlc.txt
- wruck_etal_analysis_software/samples_ipsc_hlc.txt
