# Supplementary material for: Human pluripotent stem cell derived HLC transcriptome data enables molecular dissection of hepatogenesis
Source: Sci Data. 2018 Mar 13;5:180035. doi: 10.1038/sdata.2018.35 (PMC5848791; doi:10.1038/sdata.2018.35)
Supplement: Supplementary Information [file sdata201835-s2.zip › wruck_etal_analysis_software/clusters_kmeans_hesc.txt]

Name	km.cluster	symbol
ILMN_2383229	52	A1CF
ILMN_1806310	87	A1CF
ILMN_1779670	28	A1CF
ILMN_1745607	51	A2M
ILMN_1735045	79	A4GALT
ILMN_2375184	28	AAA1
ILMN_1659452	28	AAA1
ILMN_1760414	52	AADAC
ILMN_2061446	50	AADACL1
ILMN_1662364	21	AARS
ILMN_2157219	14	AASS
ILMN_1805104	46	ABAT
ILMN_2404407	50	ABAT
ILMN_1766054	68	ABCA1
ILMN_1794965	79	ABCA4
ILMN_1701551	70	ABCA6
ILMN_1795507	50	ABCA6
ILMN_1743205	28	ABCA7
ILMN_1720501	50	ABCA9
ILMN_2094875	50	ABCB1
ILMN_1665730	39	ABCB10
ILMN_2232066	50	ABCB11
ILMN_1767349	46	ABCB4
ILMN_2193980	31	ABCB6
ILMN_2343048	58	ABCB9
ILMN_1713008	50	ABCC11
ILMN_1709092	28	ABCC13
ILMN_1676278	97	ABCC2
ILMN_1677814	38	ABCC3
ILMN_1706531	1	ABCC5
ILMN_1651964	34	ABCC5
ILMN_1778352	28	ABCC6
ILMN_1725414	28	ABCC6
ILMN_1801521	50	ABCC6
ILMN_2406654	80	ABCC6
ILMN_1716592	28	ABCG5
ILMN_1680309	50	ABCG8
ILMN_2367487	23	ABHD12B
ILMN_1794213	80	ABHD14A
ILMN_2227533	50	ABHD14B
ILMN_2403446	50	ABHD2
ILMN_1723662	50	ABHD2
ILMN_1801767	31	ABHD3
ILMN_1655702	80	ABHD5
ILMN_1706344	50	ABHD6
ILMN_1712707	16	ABHD8
ILMN_1699750	12	ABHD9
ILMN_1724497	12	ABI2
ILMN_1708922	50	ABL1
ILMN_1785424	95	ABLIM1
ILMN_2396672	16	ABLIM1
ILMN_1656940	70	ABLIM3
ILMN_1672878	20	ABR
ILMN_1802096	80	ABTB1
ILMN_1753370	46	ABTB2
ILMN_1738921	52	ACAA1
ILMN_1660199	57	ACAA2
ILMN_1763852	97	ACACB
ILMN_1761058	91	ACAD11
ILMN_1660890	50	ACADL
ILMN_2053679	9	ACADM
ILMN_1795104	31	ACADS
ILMN_1740920	35	ACADSB
ILMN_2263466	80	ACADVL
ILMN_1806408	72	ACADVL
ILMN_2352009	9	ACADVL
ILMN_1800008	87	ACAT1
ILMN_1726388	14	ACBD7
ILMN_1667018	2	ACE2
ILMN_2333219	50	ACHE
ILMN_1727091	57	ACMSD
ILMN_1750800	49	ACO1
ILMN_1654861	80	ACO2
ILMN_1715543	31	ACOT1
ILMN_1739594	81	ACOT11
ILMN_1785474	70	ACOT12
ILMN_1764321	46	ACOT4
ILMN_1740265	100	ACOT7
ILMN_2332250	20	ACOT7
ILMN_1750158	80	ACOX1
ILMN_1685703	52	ACOX2
ILMN_1743396	23	ACOX3
ILMN_2104830	31	ACP2
ILMN_2078599	28	ACP5
ILMN_1758323	2	ACPP
ILMN_1728331	80	ACPT
ILMN_1684585	97	ACSL1
ILMN_2391458	28	ACSL4
ILMN_1683598	51	ACSL4
ILMN_2370882	46	ACSL5
ILMN_2273911	50	ACSL5
ILMN_1705247	97	ACSL5
ILMN_1765912	57	ACSM2B
ILMN_1746128	38	ACSM2B
ILMN_1685952	28	ACSM3
ILMN_1771084	31	ACSM3
ILMN_2070792	46	ACSM5
ILMN_1752269	28	ACSS1
ILMN_2254962	50	ACSS2
ILMN_2336595	26	ACSS2
ILMN_1714197	43	ACSS2
ILMN_2125869	47	ACTA1
ILMN_1671703	64	ACTA2
ILMN_1658660	67	ACTC1
ILMN_1795325	6	ACTG2
ILMN_2232177	25	ACTN1
ILMN_1665691	14	ACTN3
ILMN_1695821	3	ACTR1B
ILMN_2243308	47	ACVR1B
ILMN_1683883	52	ACY1
ILMN_1670193	50	ACY3
ILMN_1694233	34	ACYP1
ILMN_2158705	80	ACYP2
ILMN_1803686	32	ADA
ILMN_2384544	50	ADAM15
ILMN_1756920	37	ADAM15
ILMN_1713751	67	ADAM19
ILMN_2060086	79	ADAM23
ILMN_1727524	2	ADAM9
ILMN_1673566	90	ADAMTS1
ILMN_1656171	14	ADAMTS19
ILMN_1805543	93	ADAMTS9
ILMN_1687035	2	ADAMTSL4
ILMN_1762294	2	ADAMTSL4
ILMN_1763000	34	ADAP2
ILMN_2319326	2	ADARB1
ILMN_1679797	1	ADARB1
ILMN_1676893	6	ADCY3
ILMN_1654287	50	ADCY9
ILMN_1787378	14	ADD3
ILMN_1814526	7	ADD3
ILMN_2311278	7	ADD3
ILMN_2138765	85	ADFP
ILMN_1764309	74	ADH1A
ILMN_1811598	70	ADH1B
ILMN_1740717	38	ADH1C
ILMN_2136010	45	ADH4
ILMN_1691175	39	ADH6
ILMN_1702858	70	ADHFE1
ILMN_2363634	50	ADHFE1
ILMN_1813975	50	ADI1
ILMN_1775045	28	ADIPOQ
ILMN_2096322	31	ADIPOR1
ILMN_2224833	37	ADIPOR2
ILMN_1708934	36	ADM
ILMN_1702933	56	ADM2
ILMN_2080751	20	ADNP2
ILMN_1703946	2	ADORA2B
ILMN_1733259	28	ADORA3
ILMN_1679754	80	ADRA1B
ILMN_1695590	46	ADRB2
ILMN_1790757	10	ADSL
ILMN_2092664	30	ADSS
ILMN_1720235	70	ADSSL1
ILMN_1736178	58	AEBP1
ILMN_1730995	6	AFAP1L2
ILMN_2404917	2	AFAP1L2
ILMN_1702696	46	AFAR3
ILMN_2129015	34	AFF1
ILMN_1708502	3	AFF4
ILMN_1777797	52	AFM
ILMN_2095653	50	AFMID
ILMN_1782204	19	AFP
ILMN_2402766	80	AFTPH
ILMN_2269136	2	AGAP3
ILMN_2308689	12	AGBL5
ILMN_1703228	28	AGFG2
ILMN_2371825	23	AGL
ILMN_1664006	79	AGL
ILMN_1707169	46	AGMAT
ILMN_1732176	31	AGPAT2
ILMN_1681081	31	AGPAT2
ILMN_2377430	3	AGPAT2
ILMN_1654010	28	AGPAT3
ILMN_1730504	32	AGPAT4
ILMN_1740752	50	AGPAT6
ILMN_1794875	46	AGPAT9
ILMN_1813530	82	AGT
ILMN_1814327	35	AGTR1
ILMN_2341343	35	AGTR1
ILMN_1709796	92	AGXT
ILMN_1783963	35	AGXT2
ILMN_2134801	50	AGXT2L1
ILMN_1673529	46	AGXT2L2
ILMN_1657862	10	AHCY
ILMN_1770412	44	AHCYL1
ILMN_1714567	98	AHNAK
ILMN_1792495	46	AHNAK
ILMN_1752159	50	AHNAK
ILMN_2162799	50	AHR
ILMN_1730625	63	AHSG
ILMN_1703538	28	AIF1
ILMN_1792473	35	AIF1
ILMN_2313821	89	AIFM1
ILMN_1717357	80	AIFM1
ILMN_1668408	3	AIFM1
ILMN_1797974	45	AIG1
ILMN_1670282	79	AIRE
ILMN_2261519	68	AIRE
ILMN_1723521	79	AJAP1
ILMN_1779965	3	AK1
ILMN_1778173	9	AK3
ILMN_2338038	89	AK3L1
ILMN_1712530	50	AKAP1
ILMN_1686846	50	AKAP12
ILMN_2308950	50	AKAP12
ILMN_2396956	32	AKAP13
ILMN_1733690	86	AKAP7
ILMN_1802799	20	AKIRIN1
ILMN_1658337	30	AKIRIN1
ILMN_2148847	95	AKIRIN2
ILMN_1770673	14	AKNA
ILMN_1728047	96	AKR1A1
ILMN_2380771	96	AKR1A1
ILMN_1701731	17	AKR1B1
ILMN_1672148	70	AKR1B10
ILMN_2412336	85	AKR1C2
ILMN_1713124	22	AKR1C3
ILMN_1668880	57	AKR1C4
ILMN_2157277	19	AKR1D1
ILMN_2145396	38	AKR7A3
ILMN_2410909	98	AKT1
ILMN_2377240	55	AKTIP
ILMN_1747577	91	ALAD
ILMN_1700047	50	ALAS1
ILMN_2385647	50	ALAS1
ILMN_1708323	35	ALAS2
ILMN_2367126	27	ALAS2
ILMN_1782939	59	ALB
ILMN_2302716	6	ALDH18A1
ILMN_2096372	97	ALDH1A1
ILMN_1748538	58	ALDH1A2
ILMN_2139970	81	ALDH1A3
ILMN_2150894	50	ALDH1B1
ILMN_1802167	38	ALDH1L1
ILMN_1793859	38	ALDH2
ILMN_2401641	20	ALDH3A2
ILMN_2244841	31	ALDH4A1
ILMN_1656368	91	ALDH4A1
ILMN_2406557	31	ALDH4A1
ILMN_2372398	31	ALDH5A1
ILMN_2096985	50	ALDH6A1
ILMN_2365176	70	ALDH8A1
ILMN_1681938	46	ALDH8A1
ILMN_1736700	21	ALDOA
ILMN_1741148	10	ALDOA
ILMN_1747716	62	ALDOB
ILMN_1755974	96	ALDOC
ILMN_1690252	81	ALKBH2
ILMN_1680996	90	ALOX5
ILMN_1797875	58	ALOX5AP
ILMN_1678255	50	ALOXE3
ILMN_1811238	6	ALPK2
ILMN_1701603	94	ALPL
ILMN_1693789	41	ALPP
ILMN_1801851	79	ALPPL2
ILMN_1739942	33	ALS2CR13
ILMN_1800958	6	ALS2CR4
ILMN_1759670	80	AMACR
ILMN_2367172	80	AMACR
ILMN_1695446	91	AMBP
ILMN_1788239	39	AMDHD1
ILMN_1723116	55	AMFR
ILMN_1660995	79	AMH
ILMN_1736412	23	AMHR2
ILMN_1778723	28	AMICA1
ILMN_1779374	34	AMMECR1
ILMN_2394242	2	AMMECR1
ILMN_1792409	1	AMOT
ILMN_1685834	14	AMPH
ILMN_1665331	41	AMT
ILMN_2294762	58	AMY1A
ILMN_1801606	47	AMZ2
ILMN_1804812	30	ANAPC1
ILMN_1793894	49	ANAPC13
ILMN_1760727	85	ANG
ILMN_1774207	14	ANGPT2
ILMN_1772612	93	ANGPTL2
ILMN_1707727	3	ANGPTL4
ILMN_1725518	2	ANGPTL6
ILMN_1684694	35	ANK1
ILMN_1813139	81	ANKDD1A
ILMN_1675483	28	ANKMY1
ILMN_1716264	58	ANKRD1
ILMN_2108709	30	ANKRD11
ILMN_1661833	80	ANKRD12
ILMN_2215824	28	ANKRD20A1
ILMN_1667748	70	ANKRD33
ILMN_1756417	14	ANKRD37
ILMN_1776936	93	ANKRD38
ILMN_2091590	28	ANKRD41
ILMN_1724040	15	ANKRD57
ILMN_2178587	81	ANKRD6
ILMN_2048607	68	ANKRD9
ILMN_1813669	76	ANKS1A
ILMN_1758392	79	ANKS1B
ILMN_2199658	50	ANKS4B
ILMN_1674941	6	ANO6
ILMN_1763837	57	ANPEP
ILMN_1670379	6	ANTXR1
ILMN_1811877	79	ANTXR1
ILMN_2387995	79	ANTXR1
ILMN_1812926	34	ANTXR2
ILMN_2184184	77	ANXA1
ILMN_1699421	57	ANXA10
ILMN_1685170	1	ANXA11
ILMN_2412490	28	ANXA13
ILMN_1799243	28	ANXA13
ILMN_1711899	73	ANXA2
ILMN_1755937	3	ANXA2
ILMN_2409167	99	ANXA2
ILMN_2041101	98	ANXA2P1
ILMN_1694548	2	ANXA3
ILMN_1741003	42	ANXA5
ILMN_2095610	2	ANXA8
ILMN_2186983	90	ANXA8L2
ILMN_2217601	50	ANXA9
ILMN_1813840	47	AOF2
ILMN_1767113	38	AOX1
ILMN_2316173	6	AP1S1
ILMN_2120273	32	AP1S2
ILMN_1676946	12	AP3M2
ILMN_1659463	32	APAF1
ILMN_1801710	80	APBB1IP
ILMN_1740772	3	APBB3
ILMN_1656951	90	APCDD1
ILMN_1689431	14	APCDD1L
ILMN_1708833	38	APCS
ILMN_1718023	48	APEH
ILMN_1700183	13	APLNR
ILMN_1763834	2	APLP1
ILMN_1690884	19	APOA1
ILMN_1688543	27	APOA2
ILMN_1675706	33	APOA4
ILMN_1754055	46	APOA5
ILMN_1664024	82	APOB
ILMN_2412172	79	APOBEC3F
ILMN_2232478	81	APOBEC3G
ILMN_1664828	79	APOBEC3H
ILMN_1789007	82	APOC1
ILMN_1802923	87	APOC2
ILMN_1722070	62	APOC3
ILMN_1765605	97	APOC4
ILMN_1740938	8	APOE
ILMN_1809311	46	APOF
ILMN_1761511	82	APOH
ILMN_1761793	50	APOL1
ILMN_2325337	50	APOL2
ILMN_1756862	70	APOL3
ILMN_1723522	79	APOLD1
ILMN_1731941	63	APOM
ILMN_2404065	10	APP
ILMN_1653283	58	APP
ILMN_2404063	17	APP
ILMN_2149766	11	APPBP2
ILMN_1681103	2	AQP1
ILMN_1762606	70	AQP11
ILMN_1757036	31	AQP12A
ILMN_1715068	22	AQP9
ILMN_1767351	50	AR
ILMN_1699703	44	ARCN1
ILMN_1682938	20	ARF3
ILMN_1723884	6	ARF4
ILMN_1719518	42	ARF4
ILMN_1675709	1	ARFGAP1
ILMN_1812281	22	ARG1
ILMN_1800898	90	ARG2
ILMN_1736112	58	ARHGAP10
ILMN_2208413	28	ARHGAP15
ILMN_1688953	7	ARHGAP19
ILMN_1801833	2	ARHGAP24
ILMN_1731178	2	ARHGAP28
ILMN_2290204	2	ARHGAP28
ILMN_1797753	14	ARHGAP28
ILMN_1750805	80	ARHGAP30
ILMN_1770824	14	ARHGAP4
ILMN_1663916	28	ARHGAP9
ILMN_1678143	53	ARHGDIB
ILMN_2132809	20	ARHGEF10
ILMN_1669928	79	ARHGEF16
ILMN_1808999	12	ARHGEF19
ILMN_1703477	48	ARHGEF2
ILMN_1781010	76	ARHGEF3
ILMN_1708093	80	ARHGEF5
ILMN_1803423	34	ARHGEF6
ILMN_1797341	47	ARID1A
ILMN_1670130	17	ARID3A
ILMN_1721626	1	ARID5B
ILMN_1813091	98	ARL1
ILMN_2232463	50	ARL14
ILMN_2188119	86	ARL16
ILMN_1787879	10	ARL2
ILMN_1755391	44	ARL2BP
ILMN_1775405	41	ARL4A
ILMN_1743241	34	ARL4A
ILMN_1719010	79	ARL4D
ILMN_1769810	89	ARL6IP5
ILMN_1697118	46	ARMC6
ILMN_1797298	81	ARMC7
ILMN_1785170	98	ARMCX2
ILMN_1716026	58	ARMCX6
ILMN_2183510	53	ARMET
ILMN_2405305	46	ARNTL
ILMN_1655612	28	ARRDC2
ILMN_2184064	46	ARRDC4
ILMN_1684873	70	ARSD
ILMN_1727462	50	ARSE
ILMN_1727156	2	ARSI
ILMN_1805773	31	ART4
ILMN_1800935	31	ARV1
ILMN_1656248	2	ASAM
ILMN_1654385	70	ASB13
ILMN_1699606	12	ASB3
ILMN_1680419	50	ASB7
ILMN_2373728	50	ASB9
ILMN_1786041	28	ASB9
ILMN_1685097	20	ASCC1
ILMN_1769013	87	ASGR1
ILMN_1700340	50	ASGR2
ILMN_2342638	87	ASGR2
ILMN_1694966	87	ASGR2
ILMN_2379393	80	ASL
ILMN_1796417	21	ASNS
ILMN_2398107	12	ASNS
ILMN_1815184	86	ASPM
ILMN_1810199	79	ASRGL1
ILMN_1708778	87	ASS1
ILMN_2395451	91	ASS1
ILMN_1803813	28	ASTE1
ILMN_1698968	34	ASXL2
ILMN_2048700	34	ATAD2
ILMN_1748970	28	ATAD4
ILMN_2374865	15	ATF3
ILMN_2358457	3	ATF4
ILMN_1669113	87	ATF5
ILMN_1716435	50	ATF7IP
ILMN_1725707	16	ATG16L1
ILMN_1756006	80	ATG2A
ILMN_2313782	80	ATG4A
ILMN_1794707	79	ATHL1
ILMN_1673991	10	ATIC
ILMN_2370825	34	ATM
ILMN_1658071	98	ATP1B1
ILMN_2407824	44	ATP1B1
ILMN_1730291	95	ATP1B1
ILMN_1783304	13	ATP1B3
ILMN_1654322	32	ATP1B3
ILMN_1655884	33	ATP2A2
ILMN_1802223	28	ATP2B2
ILMN_2381938	28	ATP2B2
ILMN_2367753	1	ATP2B4
ILMN_1696568	58	ATP2C1
ILMN_2340565	32	ATP2C1
ILMN_1653599	49	ATP5D
ILMN_1660577	75	ATP5G2
ILMN_1772506	33	ATP5I
ILMN_1652806	55	ATP5J
ILMN_1772929	88	ATP5J
ILMN_2348093	88	ATP5J
ILMN_1752579	68	ATP6V0A1
ILMN_1678186	2	ATP6V0A4
ILMN_1773849	3	ATP6V0C
ILMN_1785095	37	ATP6V0E2
ILMN_1812073	2	ATP6V1B1
ILMN_1810235	50	ATP6V1E2
ILMN_1808115	28	ATP7A
ILMN_1722056	98	ATP7B
ILMN_1653372	50	ATP8B3
ILMN_1783956	2	ATP8B4
ILMN_1727390	79	ATPAF2
ILMN_1727332	41	ATPIF1
ILMN_1685978	28	ATPIF1
ILMN_1653896	12	ATRIP
ILMN_2355586	50	ATRN
ILMN_1743829	65	ATXN2
ILMN_2231911	3	AUH
ILMN_1680955	30	AURKA
ILMN_2357438	20	AURKA
ILMN_1684217	30	AURKB
ILMN_1749081	61	AUTS2
ILMN_2230117	28	AVP
ILMN_1671731	9	AVPI1
ILMN_1724480	33	AXIN2
ILMN_1701877	98	AXL
ILMN_2364521	1	AXL
ILMN_1703123	73	AXUD1
ILMN_1797154	57	AZGP1
ILMN_1746206	7	AZI1
ILMN_1656682	10	AZIN1
ILMN_1704550	14	AZIN1
ILMN_1730867	28	AZU1
ILMN_2148459	15	B2M
ILMN_2325347	32	B3GALNT1
ILMN_1711102	81	B3GNT2
ILMN_1661500	32	B4GALT4
ILMN_1663541	98	B4GALT7
ILMN_1771308	92	BAAT
ILMN_1659766	95	BAG3
ILMN_2361695	95	BAG5
ILMN_1728514	80	BAG5
ILMN_1705922	3	BAIAP2
ILMN_1699727	50	BAIAP2
ILMN_1771652	12	BAIAP2L2
ILMN_1691410	75	BAMBI
ILMN_1782004	14	BAPX1
ILMN_2074258	32	BARD1
ILMN_1651826	53	BASP1
ILMN_1763207	79	BATF3
ILMN_2321064	65	BAX
ILMN_1742230	16	BAZ1A
ILMN_1734929	46	BBOX1
ILMN_2230035	58	BBS2
ILMN_2246131	79	BCAN
ILMN_1672596	3	BCAR1
ILMN_1763638	23	BCAR3
ILMN_1808059	56	BCAS4
ILMN_2325506	20	BCAS4
ILMN_1766169	98	BCAT1
ILMN_1695110	32	BCAT2
ILMN_2176592	45	BCHE
ILMN_1735979	37	BCKDHA
ILMN_2390453	80	BCKDHB
ILMN_2342271	79	BCL11A
ILMN_1665761	79	BCL11B
ILMN_1654118	26	BCL2L1
ILMN_2396982	30	BCL2L12
ILMN_1752953	33	BCL2L12
ILMN_1710514	46	BCL3
ILMN_1737314	11	BCL6
ILMN_2367275	80	BCL7B
ILMN_2371147	6	BCL7C
ILMN_1773117	12	BCOR
ILMN_1677637	35	BDH1
ILMN_1799280	80	BDH1
ILMN_1751276	2	BDNF
ILMN_2234697	54	BEX1
ILMN_2181892	7	BEX2
ILMN_2351638	7	BEX4
ILMN_1806473	14	BEX5
ILMN_1804798	65	BEXL1
ILMN_2206746	69	BGN
ILMN_1768534	38	BHLHB2
ILMN_1699585	50	BHLHB5
ILMN_1708131	14	BHLHB9
ILMN_1656638	22	BHMT
ILMN_2070521	46	BHMT2
ILMN_2372413	46	BID
ILMN_1763386	80	BID
ILMN_2405684	3	BIRC3
ILMN_1776181	70	BIRC3
ILMN_2349459	7	BIRC5
ILMN_1803124	14	BIRC5
ILMN_1674036	2	BIRC7
ILMN_2214098	80	BIVM
ILMN_1709484	34	BLM
ILMN_1691436	34	BLVRA
ILMN_1797793	35	BLVRB
ILMN_1800412	58	BMP1
ILMN_1722718	20	BMP2
ILMN_2299045	28	BMP2K
ILMN_1740900	13	BMP4
ILMN_1709734	58	BMP4
ILMN_1660552	2	BMP5
ILMN_1747650	79	BMP6
ILMN_1741566	12	BMP7
ILMN_2070896	58	BMPR2
ILMN_1772713	47	BMS1
ILMN_2298301	2	BNC1
ILMN_1656373	14	BNC2
ILMN_1770803	55	BNIP2
ILMN_1724658	72	BNIP3
ILMN_1730032	3	BOK
ILMN_1782633	100	BOLA2
ILMN_1786658	100	BOLA3
ILMN_2343010	100	BOLA3
ILMN_1715583	65	BOP1
ILMN_2352921	39	BPGM
ILMN_1788764	28	BPGM
ILMN_1657746	89	BPHL
ILMN_1651405	65	BRD9
ILMN_1781580	49	BRI3
ILMN_1800619	81	BRI3BP
ILMN_2398432	100	BRMS1
ILMN_1727813	9	BRP44
ILMN_2226324	41	BRP44L
ILMN_2185845	56	BRSK1
ILMN_1774596	30	BSCL2
ILMN_1734483	41	BSDC1
ILMN_1778374	100	BSG
ILMN_1723480	95	BST2
ILMN_1705066	12	BTBD11
ILMN_1809522	3	BTBD14A
ILMN_1744725	11	BTBD6
ILMN_1699728	80	BTD
ILMN_2245676	12	BTF3
ILMN_1775743	49	BTG1
ILMN_1770085	34	BTG2
ILMN_1662026	28	BTK
ILMN_1815718	28	BTRC
ILMN_2202948	7	BUB1
ILMN_1710697	65	BUD31
ILMN_1669208	28	BZRPL1
ILMN_1676548	98	BZW2
ILMN_1767556	3	C10orf10
ILMN_1738955	80	C10orf104
ILMN_1783247	50	C10orf11
ILMN_1680110	70	C10orf116
ILMN_1704785	70	C10orf125
ILMN_2151056	3	C10orf32
ILMN_1684497	28	C10orf33
ILMN_1662470	20	C10orf35
ILMN_2128639	16	C10orf47
ILMN_1710207	86	C10orf6
ILMN_1777591	31	C10orf65
ILMN_1788356	1	C11orf17
ILMN_1739345	20	C11orf48
ILMN_2050790	50	C11orf52
ILMN_2213297	91	C11orf54
ILMN_1790637	1	C11orf80
ILMN_1790100	12	C11orf82
ILMN_1811437	2	C11orf9
ILMN_1777765	65	C12orf10
ILMN_1804611	2	C12orf23
ILMN_2180371	12	C12orf24
ILMN_1745497	12	C12orf26
ILMN_2122176	3	C12orf31
ILMN_2105923	56	C12orf32
ILMN_1772527	13	C12orf44
ILMN_1728435	56	C12orf45
ILMN_1798957	61	C12orf47
ILMN_1727055	12	C12orf48
ILMN_2161556	81	C12orf49
ILMN_1791792	81	C12orf5
ILMN_1812191	53	C12orf57
ILMN_1658494	68	C13orf15
ILMN_2391551	56	C13orf23
ILMN_1795128	56	C13orf23
ILMN_1761486	12	C13orf34
ILMN_1740165	34	C14orf102
ILMN_2083789	50	C14orf105
ILMN_1666208	7	C14orf106
ILMN_2055218	14	C14orf115
ILMN_2186858	34	C14orf131
ILMN_2111918	7	C14orf135
ILMN_1781102	80	C14orf138
ILMN_1699676	55	C14orf147
ILMN_2078724	41	C14orf153
ILMN_1721106	31	C14orf159
ILMN_2393450	42	C14orf173
ILMN_2138745	79	C14orf37
ILMN_1804396	56	C14orf4
ILMN_1803300	28	C14orf68
ILMN_1773017	28	C14orf73
ILMN_2134381	41	C14orf85
ILMN_1724897	34	C14orf93
ILMN_1747217	14	C15orf41
ILMN_1674662	14	C15orf42
ILMN_1805410	70	C15orf48
ILMN_1654696	50	C15orf48
ILMN_1775330	50	C15orf52
ILMN_1730523	80	C16orf14
ILMN_1801118	48	C16orf33
ILMN_2369580	65	C16orf35
ILMN_1765880	81	C16orf57
ILMN_1685289	17	C16orf58
ILMN_1656452	12	C16orf59
ILMN_1693630	80	C16orf7
ILMN_1790537	20	C16orf75
ILMN_1719224	5	C17orf45
ILMN_1776490	30	C17orf53
ILMN_2201533	49	C17orf61
ILMN_1812441	12	C17orf63
ILMN_2390310	55	C17orf91
ILMN_1801832	14	C17orf92
ILMN_1771224	34	C18orf24
ILMN_1796074	12	C18orf56
ILMN_1719097	16	C18orf8
ILMN_1703695	3	C19orf12
ILMN_1808202	41	C19orf22
ILMN_1734346	50	C19orf36
ILMN_1784299	16	C19orf43
ILMN_1801697	50	C19orf46
ILMN_2383484	7	C19orf48
ILMN_1759184	65	C19orf48
ILMN_1729546	12	C19orf54
ILMN_1750400	46	C19orf66
ILMN_1765684	89	C19orf70
ILMN_2401730	80	C1GALT1C1
ILMN_1713952	32	C1orf106
ILMN_2089656	50	C1orf107
ILMN_1727540	12	C1orf112
ILMN_1674817	57	C1orf115
ILMN_1787280	56	C1orf135
ILMN_2076940	80	C1orf149
ILMN_1754894	28	C1orf162
ILMN_1757415	14	C1orf163
ILMN_1675055	80	C1orf166
ILMN_1761999	50	C1orf168
ILMN_2117569	28	C1orf176
ILMN_2047460	14	C1orf187
ILMN_1789058	50	C1orf188
ILMN_1734486	30	C1orf19
ILMN_1657683	58	C1orf198
ILMN_1795026	13	C1orf2
ILMN_1797735	81	C1orf21
ILMN_1793543	50	C1orf51
ILMN_1661595	3	C1orf53
ILMN_1702231	34	C1orf54
ILMN_1748291	45	C1orf55
ILMN_1682428	34	C1orf59
ILMN_1759652	79	C1orf61
ILMN_2066088	79	C1orf64
ILMN_1706413	80	C1orf66
ILMN_1758599	79	C1orf76
ILMN_1737918	28	C1QA
ILMN_1796409	39	C1QB
ILMN_1668996	100	C1QBP
ILMN_1785902	39	C1QC
ILMN_2380237	2	C1QTNF1
ILMN_1744487	28	C1QTNF5
ILMN_1729288	93	C1QTNF6
ILMN_1677198	38	C1R
ILMN_1733288	70	C1RL
ILMN_1677603	70	C1S
ILMN_1781626	92	C1S
ILMN_1710740	91	C2
ILMN_2082209	56	C20orf100
ILMN_1708016	35	C20orf108
ILMN_2049727	37	C20orf111
ILMN_1748206	14	C20orf160
ILMN_1718712	32	C20orf177
ILMN_1679195	24	C20orf24
ILMN_2283388	37	C20orf24
ILMN_1697363	7	C20orf27
ILMN_1674394	16	C20orf3
ILMN_1751228	12	C20orf46
ILMN_1801633	78	C20orf52
ILMN_1740923	79	C20orf54
ILMN_1782095	28	C20orf55
ILMN_1785405	50	C20orf59
ILMN_2176251	20	C20orf72
ILMN_1764885	76	C20orf75
ILMN_2174711	81	C21orf129
ILMN_1758806	31	C21orf2
ILMN_2211724	83	C21orf24
ILMN_1737588	68	C21orf33
ILMN_1690703	50	C21orf34
ILMN_1776147	56	C21orf59
ILMN_1764410	49	C22orf13
ILMN_1789405	35	C22orf25
ILMN_1737255	80	C22orf36
ILMN_1774584	17	C2orf28
ILMN_2386016	30	C2orf28
ILMN_1724376	98	C2orf30
ILMN_2182148	28	C2orf32
ILMN_1730631	12	C2orf44
ILMN_1795007	95	C2orf47
ILMN_1787370	14	C2orf56
ILMN_1762260	57	C3
ILMN_1662523	50	C3
ILMN_2224486	32	C3orf14
ILMN_1671116	33	C3orf21
ILMN_2215545	20	C3orf26
ILMN_1793724	20	C3orf31
ILMN_1666731	28	C3orf32
ILMN_2288483	41	C3orf34
ILMN_1795936	79	C3orf36
ILMN_2184612	58	C3orf52
ILMN_1700967	12	C3orf59
ILMN_2354515	26	C3orf60
ILMN_2136455	81	C3orf64
ILMN_2179533	50	C4A
ILMN_1810752	22	C4BPA
ILMN_2347789	46	C4BPB
ILMN_1694588	45	C4BPB
ILMN_1672124	58	C4orf18
ILMN_1761941	58	C4orf18
ILMN_1795838	50	C4orf19
ILMN_1689176	79	C4orf31
ILMN_2224907	55	C4orf34
ILMN_1746819	82	C5
ILMN_1680738	53	C5orf13
ILMN_1769556	28	C5orf23
ILMN_1763326	58	C5orf25
ILMN_2150465	39	C5orf28
ILMN_1677292	58	C5orf30
ILMN_1761566	16	C5orf32
ILMN_1698770	50	C5orf33
ILMN_1728742	39	C5orf4
ILMN_1716154	28	C5orf4
ILMN_2195821	50	C5orf41
ILMN_1688242	22	C6
ILMN_2078592	79	C6orf105
ILMN_2380588	89	C6orf108
ILMN_1794829	12	C6orf117
ILMN_2054121	14	C6orf126
ILMN_1651987	6	C6orf129
ILMN_1815039	33	C6orf153
ILMN_1669831	12	C6orf192
ILMN_2391765	10	C6orf48
ILMN_1706969	2	C6orf65
ILMN_1705116	86	C6orf85
ILMN_1763011	80	C7orf10
ILMN_1672605	35	C7orf41
ILMN_2081335	47	C7orf44
ILMN_1741475	56	C7orf47
ILMN_1655961	28	C7orf54
ILMN_1779735	20	C7orf59
ILMN_1710606	52	C8A
ILMN_1731293	52	C8B
ILMN_1737242	57	C8G
ILMN_1687213	81	C8orf13
ILMN_2091084	68	C8orf37
ILMN_1656369	90	C8orf4
ILMN_2113738	35	C8orf45
ILMN_2135709	50	C8orf47
ILMN_1777740	89	C8orf55
ILMN_1767831	50	C9
ILMN_1791306	70	C9orf103
ILMN_1708029	58	C9orf127
ILMN_1699537	56	C9orf135
ILMN_1702197	14	C9orf140
ILMN_1701361	46	C9orf150
ILMN_1717229	50	C9orf21
ILMN_1674629	50	C9orf3
ILMN_1711799	34	C9orf40
ILMN_1719998	12	C9orf45
ILMN_1770725	14	C9orf58
ILMN_2323508	14	C9orf58
ILMN_2179717	14	C9orf61
ILMN_1697166	68	C9orf78
ILMN_2079098	68	C9orf80
ILMN_1760628	58	C9orf86
ILMN_1803652	14	C9orf91
ILMN_1743219	14	CA11
ILMN_1742358	14	CA14
ILMN_2199439	55	CA2
ILMN_1695157	56	CA4
ILMN_1731292	31	CA5A
ILMN_1696615	28	CA8
ILMN_1725139	50	CA9
ILMN_1783598	2	CAB39L
ILMN_1731064	45	CABC1
ILMN_2412139	81	CABYR
ILMN_1738854	14	CACHD1
ILMN_1664047	79	CACNA1E
ILMN_1671263	16	CACNA1H
ILMN_2397188	50	CACNA1H
ILMN_2300664	79	CACNA1I
ILMN_1711049	14	CACNA2D2
ILMN_2195482	33	CACNB3
ILMN_1779043	50	CACNG6
ILMN_1726574	33	CACYBP
ILMN_1680132	32	CADM1
ILMN_1748840	81	CALB2
ILMN_1807034	14	CALCA
ILMN_2109371	14	CALCB
ILMN_1755504	80	CALCOCO2
ILMN_1666385	75	CALM3
ILMN_1757210	97	CALML4
ILMN_1727194	13	CALU
ILMN_2140990	80	CAMK1
ILMN_2376194	50	CAMK2B
ILMN_1794863	89	CAMK2N1
ILMN_1667381	61	CAMKV
ILMN_1688580	28	CAMP
ILMN_1811957	32	CAMSAP1
ILMN_2401057	20	CANX
ILMN_1691237	33	CAP2
ILMN_2101034	80	CAPN12
ILMN_1737089	55	CAPN5
ILMN_1782897	20	CAPRIN1
ILMN_1681118	28	CAPRIN2
ILMN_2345739	34	CAPRIN2
ILMN_1721978	12	CARD11
ILMN_2192281	28	CARD8
ILMN_1680134	10	CARM1
ILMN_2367469	56	CARS
ILMN_1724540	58	CART1
ILMN_1715437	28	CASC5
ILMN_1654773	32	CASK
ILMN_2326509	28	CASP1
ILMN_2326512	28	CASP1
ILMN_2410540	65	CASP2
ILMN_1678454	80	CASP4
ILMN_2373763	80	CASP7
ILMN_1717234	3	CAST
ILMN_2322806	50	CAST
ILMN_1655191	16	CASZ1
ILMN_2151739	31	CAT
ILMN_2149226	57	CAV1
ILMN_1735220	70	CAV2
ILMN_1807540	3	CBARA1
ILMN_1766408	32	CBFB
ILMN_1685580	90	CBLB
ILMN_1811729	50	CBLC
ILMN_1712461	79	CBLN1
ILMN_1809003	3	CBR1
ILMN_1652237	79	CBR3
ILMN_1804735	96	CBS
ILMN_1770244	12	CBX1
ILMN_1770678	47	CBX2
ILMN_1724145	46	CBX4
ILMN_1691930	58	CBX6
ILMN_1657361	28	CBX7
ILMN_1764096	80	CCBL1
ILMN_1763127	11	CCBP2
ILMN_1796762	1	CCDC102A
ILMN_1709630	50	CCDC107
ILMN_1801766	7	CCDC109B
ILMN_1714710	80	CCDC120
ILMN_1706935	14	CCDC136
ILMN_1767260	14	CCDC138
ILMN_1677239	86	CCDC14
ILMN_2050023	48	CCDC23
ILMN_1718771	14	CCDC24
ILMN_1793146	50	CCDC25
ILMN_1798659	16	CCDC28A
ILMN_2288784	34	CCDC34
ILMN_1657547	65	CCDC34
ILMN_1804522	80	CCDC47
ILMN_1720233	80	CCDC49
ILMN_1745946	12	CCDC5
ILMN_2302118	95	CCDC50
ILMN_2064898	26	CCDC56
ILMN_2101375	56	CCDC77
ILMN_1794534	23	CCDC81
ILMN_1731107	44	CCDC92
ILMN_1695357	32	CCDC99
ILMN_1712943	79	CCK
ILMN_1760088	23	CCKBR
ILMN_2045324	46	CCL16
ILMN_1720048	33	CCL2
ILMN_1657234	22	CCL20
ILMN_1686109	28	CCL23
ILMN_1671509	50	CCL3
ILMN_2105573	50	CCL3L3
ILMN_2098126	28	CCL5
ILMN_2157099	23	CCNA1
ILMN_1786125	30	CCNA2
ILMN_2347349	94	CCNB1IP1
ILMN_1714386	50	CCNB1IP1
ILMN_1752394	30	CCNB1IP1
ILMN_1801939	65	CCNB2
ILMN_1798705	20	CCNC
ILMN_1676423	80	CCNC
ILMN_1688480	21	CCND1
ILMN_2067656	75	CCND2
ILMN_1668721	53	CCND3
ILMN_1658743	28	CCNDBP1
ILMN_1702247	68	CCNDBP1
ILMN_2374425	6	CCNE1
ILMN_2412384	28	CCNE2
ILMN_1773119	48	CCNF
ILMN_1691942	78	CCNI
ILMN_2094776	55	CCNL1
ILMN_1794190	31	CCPG1
ILMN_2387696	19	CCR6
ILMN_1715131	90	CCR7
ILMN_1689378	56	CCRN4L
ILMN_1679382	75	CCT2
ILMN_2341793	75	CCT7
ILMN_1662954	65	CCT7
ILMN_2396444	22	CD14
ILMN_1740015	45	CD14
ILMN_1661589	55	CD151
ILMN_2326713	24	CD151
ILMN_1794740	80	CD151
ILMN_2379599	35	CD163
ILMN_1733270	28	CD163
ILMN_1787750	79	CD200
ILMN_2060413	78	CD24
ILMN_1726589	76	CD248
ILMN_2115633	32	CD320
ILMN_2341229	34	CD34
ILMN_1732799	28	CD34
ILMN_1784863	84	CD36
ILMN_1796094	51	CD36
ILMN_1727284	28	CD4
ILMN_1779257	50	CD40
ILMN_1803429	6	CD44
ILMN_2307740	89	CD46
ILMN_1771333	34	CD47
ILMN_2208903	28	CD52
ILMN_1800540	12	CD55
ILMN_2147517	80	CD58
ILMN_1724789	46	CD59
ILMN_2359907	45	CD68
ILMN_2267914	46	CD68
ILMN_1792538	79	CD7
ILMN_1736567	86	CD74
ILMN_2379644	31	CD74
ILMN_1734878	28	CD79A
ILMN_2366212	34	CD79B
ILMN_1785439	28	CD79B
ILMN_1710017	28	CD79B
ILMN_1689953	8	CD81
ILMN_2392274	80	CD82
ILMN_1714602	28	CD86
ILMN_1695423	3	CD9
ILMN_1704730	28	CD93
ILMN_1673363	34	CD97
ILMN_2388142	44	CD99L2
ILMN_1714592	46	CDA
ILMN_1659727	2	CDAN1
ILMN_2401906	26	CDAN1
ILMN_1678605	30	CDC123
ILMN_1747911	7	CDC2
ILMN_1663390	10	CDC20
ILMN_1799688	30	CDC23
ILMN_1711005	12	CDC25A
ILMN_2294431	14	CDC25C
ILMN_1725260	14	CDC25C
ILMN_2407619	14	CDC25C
ILMN_1676891	58	CDC2L6
ILMN_1668369	5	CDC37
ILMN_1675156	81	CDC42
ILMN_1764927	3	CDC42EP1
ILMN_1736327	2	CDC42EP3
ILMN_1774982	93	CDC42EP5
ILMN_1670238	20	CDC45L
ILMN_1741801	28	CDC7
ILMN_1660654	34	CDCA2
ILMN_1737728	34	CDCA3
ILMN_1684045	7	CDCA4
ILMN_1753183	81	CDCA4
ILMN_1683450	65	CDCA5
ILMN_1737184	20	CDCA7
ILMN_2230683	14	CDCA7L
ILMN_1709294	7	CDCA8
ILMN_1791270	58	CDH10
ILMN_1672611	33	CDH11
ILMN_1784036	79	CDH15
ILMN_1814015	90	CDH17
ILMN_1779228	75	CDH2
ILMN_1783149	50	CDH23
ILMN_1704294	6	CDH3
ILMN_1719236	28	CDH5
ILMN_1653443	58	CDK2
ILMN_1665559	98	CDK2
ILMN_1658579	50	CDK5RAP3
ILMN_1802615	6	CDK6
ILMN_1747556	16	CDK9
ILMN_1784602	42	CDKN1A
ILMN_1718565	93	CDKN1C
ILMN_2130078	68	CDKN2AIPNL
ILMN_2376723	32	CDKN2B
ILMN_1748883	35	CDKN2D
ILMN_1666305	34	CDKN3
ILMN_2234187	45	CDO1
ILMN_2128770	13	CDR2L
ILMN_1691418	58	CDRT4
ILMN_1801476	58	CDS1
ILMN_1790973	32	CDS2
ILMN_1651237	30	CDT1
ILMN_1810977	95	CDV3
ILMN_1815619	81	CDX1
ILMN_1671058	58	CDX2
ILMN_2371724	3	CEACAM1
ILMN_1664330	50	CEACAM1
ILMN_1716815	70	CEACAM1
ILMN_1715715	52	CEBPA
ILMN_1693014	42	CEBPB
ILMN_1782050	77	CEBPD
ILMN_1744147	47	CEBPZ
ILMN_1751851	7	CECR1
ILMN_1654690	47	CECR5
ILMN_1702229	14	CECR6
ILMN_1691290	12	CELSR3
ILMN_1801257	32	CENPA
ILMN_2392472	81	CENPA
ILMN_2225718	28	CENPE
ILMN_1664516	7	CENPF
ILMN_1737195	12	CENPK
ILMN_2368718	34	CENPM
ILMN_2368721	14	CENPM
ILMN_1668814	34	CENPM
ILMN_1720526	30	CENPN
ILMN_2047511	56	CENTA1
ILMN_1812618	20	CENTD3
ILMN_1693766	14	CEP135
ILMN_1747016	81	CEP55
ILMN_2115143	66	CER1
ILMN_1750563	2	CERCAM
ILMN_2359945	38	CES1
ILMN_1696675	38	CES2
ILMN_2362681	50	CES2
ILMN_2150095	57	CES4
ILMN_2098013	39	CETP
ILMN_1774287	85	CFB
ILMN_1777190	28	CFD
ILMN_2412192	57	CFH
ILMN_1657803	70	CFH
ILMN_1754137	70	CFHR1
ILMN_2045453	57	CFHR2
ILMN_1727815	70	CFI
ILMN_1707356	50	CFL2
ILMN_1734176	93	CGA
ILMN_2153029	90	CGB
ILMN_2044645	76	CGB1
ILMN_2163790	76	CGB5
ILMN_1741021	50	CH25H
ILMN_1739241	50	CHAC1
ILMN_1669842	12	CHAF1A
ILMN_1674231	12	CHAF1B
ILMN_1740170	49	CHCHD10
ILMN_2191681	87	CHCHD2
ILMN_1785161	12	CHCHD6
ILMN_1786016	81	CHD1L
ILMN_2370414	50	CHD3
ILMN_1677376	32	CHD7
ILMN_1762972	86	CHD9
ILMN_2135321	50	CHDH
ILMN_1664630	56	CHEK1
ILMN_2395236	12	CHEK2
ILMN_2106902	7	CHES1
ILMN_1653828	30	CHFR
ILMN_1669410	14	CHGA
ILMN_1679428	95	CHIC2
ILMN_2331205	34	CHKB
ILMN_1763265	95	CHMP1B
ILMN_1762932	12	CHMP2A
ILMN_1741176	16	CHMP2B
ILMN_1771233	95	CHMP4B
ILMN_1678493	20	CHN1
ILMN_1774110	70	CHN2
ILMN_2403237	70	CHN2
ILMN_1779401	31	CHP
ILMN_1731353	58	CHPF
ILMN_2202940	80	CHPT1
ILMN_1795582	50	CHRD
ILMN_2110751	31	CHRNA5
ILMN_1734707	87	CHST13
ILMN_1723481	14	CHST3
ILMN_1696590	14	CHST4
ILMN_1670881	79	CHST6
ILMN_1700547	12	CHST9
ILMN_1791576	73	CHSY1
ILMN_1740407	58	CHSY3
ILMN_1798177	70	CHURC1
ILMN_1684205	42	CIB1
ILMN_1668910	97	CIDEB
ILMN_2174437	46	CIDEC
ILMN_2167758	2	CILP
ILMN_1680967	10	CIP29
ILMN_1663092	95	CITED2
ILMN_1787691	70	CITED4
ILMN_1751776	7	CKAP2L
ILMN_1790891	69	CKAP4
ILMN_1748770	65	CKAP5
ILMN_1671478	13	CKB
ILMN_1712389	41	CKLF
ILMN_2414027	86	CKLF
ILMN_1732066	50	CKMT1A
ILMN_1764266	79	CKMT2
ILMN_2041046	65	CKS1B
ILMN_2072296	65	CKS2
ILMN_1700507	3	CLASP1
ILMN_1661197	46	CLCF1
ILMN_1787576	58	CLCNKA
ILMN_2364072	58	CLCNKA
ILMN_1724686	22	CLDN1
ILMN_1721818	12	CLDN10
ILMN_1685194	14	CLDN10
ILMN_2405667	28	CLDN15
ILMN_1682226	86	CLDN15
ILMN_1725338	55	CLDN23
ILMN_1723042	80	CLDN3
ILMN_1728197	28	CLDN5
ILMN_1804531	79	CLDN6
ILMN_2143685	20	CLDN7
ILMN_2352563	98	CLDND1
ILMN_1710326	13	CLDND1
ILMN_2077680	34	CLDND2
ILMN_1807359	28	CLEC11A
ILMN_2292178	79	CLEC12A
ILMN_1663142	79	CLEC12A
ILMN_2142185	28	CLEC14A
ILMN_1691339	2	CLEC1A
ILMN_1745103	66	CLEC1B
ILMN_2193817	28	CLEC4G
ILMN_1796423	2	CLIC3
ILMN_2063586	13	CLIC4
ILMN_1699665	2	CLIC6
ILMN_2404085	11	CLIP1
ILMN_2352190	81	CLIP2
ILMN_1789733	13	CLIP3
ILMN_1759792	2	CLIP4
ILMN_1695853	28	CLK4
ILMN_1669281	80	CLN3
ILMN_1665831	86	CLPTM1
ILMN_2067408	70	CLRN3
ILMN_2415179	33	CLSTN1
ILMN_1731237	79	CLSTN2
ILMN_1695420	73	CLTA
ILMN_1674609	44	CLTB
ILMN_1663538	91	CLYBL
ILMN_1712088	31	CLYBL
ILMN_1709634	57	CMBL
ILMN_1738075	30	CMIP
ILMN_2104877	3	CMPK1
ILMN_1783621	28	CMPK2
ILMN_1705442	13	CMTM3
ILMN_2370208	32	CMTM3
ILMN_1815319	56	CMTM4
ILMN_1698934	65	CMTM7
ILMN_1710124	16	CMTM8
ILMN_2169839	55	CNBP
ILMN_1694653	50	CNDP1
ILMN_1803838	14	CNFN
ILMN_1786353	35	CNGA1
ILMN_1748844	11	CNKSR3
ILMN_1810054	58	CNN1
ILMN_1708486	79	CNN2
ILMN_1770290	67	CNN2
ILMN_1782439	25	CNN3
ILMN_1669206	100	CNOT1
ILMN_1809456	79	CNTFR
ILMN_2400407	14	CNTN1
ILMN_1692398	2	CNTNAP1
ILMN_1690223	67	CNTNAP2
ILMN_1711888	55	COBL
ILMN_1761260	44	COBLL1
ILMN_1779530	58	COG6
ILMN_1789507	90	COL11A1
ILMN_2392803	2	COL11A1
ILMN_2370624	58	COL13A1
ILMN_1768940	93	COL15A1
ILMN_1684554	93	COL16A1
ILMN_1651282	90	COL17A1
ILMN_1799105	50	COL17A1
ILMN_1806733	25	COL18A1
ILMN_1701308	69	COL1A1
ILMN_2104356	69	COL1A2
ILMN_1784532	79	COL22A1
ILMN_1674785	86	COL2A1
ILMN_1773079	69	COL3A1
ILMN_1653028	64	COL4A1
ILMN_1724994	1	COL4A2
ILMN_1680109	12	COL4A3BP
ILMN_1742534	13	COL4A5
ILMN_2375360	58	COL4A5
ILMN_1675857	58	COL4A6
ILMN_1706505	69	COL5A1
ILMN_1729117	53	COL5A2
ILMN_1732151	76	COL6A1
ILMN_1809928	90	COL6A2
ILMN_1783909	1	COL6A2
ILMN_2307861	76	COL6A3
ILMN_1706643	77	COL6A3
ILMN_1751161	1	COL7A1
ILMN_2102330	2	COL8A2
ILMN_1814701	28	COL9A1
ILMN_1685122	14	COL9A2
ILMN_2414268	35	COLEC11
ILMN_1735192	35	COLEC11
ILMN_1689088	13	COLEC12
ILMN_1683305	32	COMMD2
ILMN_1690392	68	COMMD3
ILMN_1810334	100	COMMD7
ILMN_1730084	49	COMT
ILMN_1736752	80	COMTD1
ILMN_1809496	58	COPG2
ILMN_1784785	20	COPS7B
ILMN_1667361	50	COPZ2
ILMN_1666364	12	COQ10A
ILMN_1751615	15	COQ10B
ILMN_1770936	47	COQ5
ILMN_1664367	50	COQ6
ILMN_1783985	3	COQ6
ILMN_1756898	11	COQ9
ILMN_1713749	28	CORO1A
ILMN_1813746	20	CORO2A
ILMN_1670901	30	COX10
ILMN_1752481	50	COX6A2
ILMN_1813206	97	CP
ILMN_1773200	34	CP110
ILMN_1784294	79	CPA4
ILMN_1744806	38	CPB2
ILMN_2391436	52	CPB2
ILMN_1789003	57	CPB2
ILMN_1703074	6	CPD
ILMN_1731374	58	CPE
ILMN_2375484	46	CPEB2
ILMN_1722025	28	CPEB4
ILMN_1808674	51	CPN1
ILMN_1781013	22	CPN2
ILMN_2357334	57	CPN2
ILMN_1670841	98	CPNE1
ILMN_2307025	6	CPNE1
ILMN_1792748	82	CPS1
ILMN_2144116	12	CPSF2
ILMN_2087528	20	CPSF3
ILMN_1660426	10	CPSF4
ILMN_1696316	14	CPT1A
ILMN_1773855	12	CPT1C
ILMN_1678579	86	CPT2
ILMN_2400759	41	CPVL
ILMN_1682928	7	CPVL
ILMN_1712046	58	CPXM1
ILMN_1705258	90	CPZ
ILMN_1690945	2	CPZ
ILMN_1658040	12	CRABP1
ILMN_1690170	17	CRABP2
ILMN_1690282	16	CRADD
ILMN_1737992	50	CRAT
ILMN_2405680	3	CRB3
ILMN_1723092	16	CRB3
ILMN_2334242	86	CREB1
ILMN_1751097	44	CREB3L2
ILMN_1779524	45	CREB3L3
ILMN_1728677	28	CREB5
ILMN_1731714	50	CREB5
ILMN_1680624	55	CREG1
ILMN_1739558	11	CRELD1
ILMN_1748707	98	CRELD2
ILMN_1668035	2	CRH
ILMN_2146418	2	CRIM1
ILMN_1656920	81	CRIP1
ILMN_1694432	3	CRIP2
ILMN_1790689	77	CRISPLD2
ILMN_1686805	55	CRK
ILMN_2155228	34	CRLF3
ILMN_1789541	61	CRMP1
ILMN_1693090	35	CROT
ILMN_1780575	50	CRP
ILMN_1665235	98	CRTAP
ILMN_2202637	3	CRY1
ILMN_1796180	80	CRY2
ILMN_1711015	50	CRYAA
ILMN_1729216	2	CRYAB
ILMN_1741265	79	CRYBA2
ILMN_1686362	81	CRYBA4
ILMN_2113417	79	CRYGC
ILMN_2100574	81	CRYGD
ILMN_1792597	28	CRYGS
ILMN_1714397	97	CRYL1
ILMN_1779241	50	CRYM
ILMN_1672389	9	CRYZ
ILMN_1782788	75	CSDA
ILMN_1806787	2	CSDC2
ILMN_1665797	65	CSE1L
ILMN_1706238	100	CSE1L
ILMN_1686623	39	CSF1R
ILMN_1661196	2	CSF2RA
ILMN_2376458	11	CSF2RA
ILMN_2376455	2	CSF2RA
ILMN_2371280	51	CSF3R
ILMN_1772991	80	CSGLCA-T
ILMN_2363475	35	CSH1
ILMN_2391071	51	CSH2
ILMN_1703545	28	CSHL1
ILMN_2403566	28	CSHL1
ILMN_2286870	3	CSNK1D
ILMN_2415235	10	CSNK1E
ILMN_2386355	56	CSNK2A1
ILMN_1811921	44	CSRP1
ILMN_1660806	1	CSRP2
ILMN_1753449	60	CST1
ILMN_1800354	72	CST3
ILMN_2185911	79	CST4
ILMN_1698666	90	CST6
ILMN_1697733	2	CST6
ILMN_1653129	20	CSTF2
ILMN_1808779	30	CSTF3
ILMN_1691294	14	CTBP2
ILMN_2144573	3	CTBS
ILMN_1728163	31	CTDSP1
ILMN_2115125	100	CTGF
ILMN_2305112	20	CTH
ILMN_1777060	50	CTH
ILMN_2117508	2	CTHRC1
ILMN_2136446	16	CTNNAL1
ILMN_1757350	32	CTNNB1
ILMN_2392352	61	CTPS2
ILMN_1719286	45	CTSA
ILMN_2359742	26	CTSB
ILMN_1792885	12	CTSC
ILMN_2242463	61	CTSC
ILMN_1674038	91	CTSD
ILMN_2387224	28	CTSE
ILMN_1799887	28	CTSE
ILMN_1804955	80	CTSF
ILMN_1680424	35	CTSG
ILMN_2390853	9	CTSH
ILMN_1812995	69	CTSL1
ILMN_2374036	53	CTSL1
ILMN_1748352	73	CTSL2
ILMN_1769633	46	CTSO
ILMN_1743032	50	CTSS
ILMN_1666269	45	CTSZ
ILMN_1759766	73	CTXN1
ILMN_1676665	1	CUEDC1
ILMN_2278636	58	CUTL1
ILMN_1669876	46	CUX2
ILMN_1654072	80	CX3CL1
ILMN_1796925	37	CXADR
ILMN_1791759	50	CXCL10
ILMN_1791447	34	CXCL12
ILMN_1689111	12	CXCL12
ILMN_1748323	1	CXCL14
ILMN_1728478	11	CXCL16
ILMN_1682636	50	CXCL2
ILMN_2320888	23	CXCR4
ILMN_1801584	36	CXCR4
ILMN_1798360	40	CXCR7
ILMN_2371458	40	CXCR7
ILMN_1741056	14	CXXC6
ILMN_1771179	50	CYB561
ILMN_2378376	80	CYB561
ILMN_1714167	88	CYB5A
ILMN_2312194	22	CYB5A
ILMN_1684321	67	CYB5B
ILMN_1670925	98	CYB5D1
ILMN_1696254	31	CYB5D2
ILMN_1739576	6	CYB5R2
ILMN_1740441	16	CYB5R3
ILMN_1744604	53	CYBA
ILMN_2129505	31	CYBASC3
ILMN_1682312	28	CYBB
ILMN_2087692	34	CYBRD1
ILMN_1730416	80	CYCS
ILMN_1677200	20	CYFIP2
ILMN_1758128	32	CYGB
ILMN_1661903	28	CYLC2
ILMN_1775508	46	CYLD
ILMN_1768820	93	CYP11A1
ILMN_2387860	35	CYP19A1
ILMN_1699139	35	CYP19A1
ILMN_1807291	90	CYP1A1
ILMN_1683607	97	CYP1A2
ILMN_1693338	93	CYP1B1
ILMN_1773082	50	CYP21A2
ILMN_1651490	66	CYP26A1
ILMN_2407314	81	CYP26A1
ILMN_1704985	52	CYP27A1
ILMN_2091632	50	CYP2A6
ILMN_2408764	50	CYP2A7
ILMN_2215965	50	CYP2B6
ILMN_1683121	22	CYP2C18
ILMN_1729191	50	CYP2C19
ILMN_1769155	92	CYP2C8
ILMN_1670652	92	CYP2C9
ILMN_2383124	46	CYP2D6
ILMN_2226519	46	CYP2D7P1
ILMN_1665437	92	CYP2E1
ILMN_2149815	23	CYP2F1
ILMN_1758731	52	CYP2J2
ILMN_1705403	56	CYP2S1
ILMN_1772206	38	CYP3A4
ILMN_1673591	50	CYP3A43
ILMN_1810942	22	CYP3A5
ILMN_1685043	63	CYP3A7
ILMN_1735816	74	CYP4A11
ILMN_1719883	97	CYP4F11
ILMN_1809384	45	CYP4F12
ILMN_2178492	46	CYP4F2
ILMN_1708303	50	CYP4F22
ILMN_2054607	57	CYP4V2
ILMN_2175317	23	CYP4X1
ILMN_1664718	80	CYP51A1
ILMN_1669802	38	CYP8B1
ILMN_2188264	37	CYR61
ILMN_1812902	14	CYYR1
ILMN_2206272	45	D2HGDH
ILMN_1772627	98	D4S234E
ILMN_2128428	6	DAB2
ILMN_2328094	81	DACT1
ILMN_1801068	79	DACT1
ILMN_1691790	81	DACT2
ILMN_1733851	32	DACT3
ILMN_1731619	75	DAD1
ILMN_1658425	33	DAG1
ILMN_1678619	46	DAK
ILMN_1737152	46	DAO
ILMN_2097410	41	DAPP1
ILMN_1723684	28	DARC
ILMN_1708077	80	DAXX
ILMN_1718988	72	DAZAP2
ILMN_1741603	12	DBC1
ILMN_2305544	88	DBI
ILMN_1755926	70	DBI
ILMN_1769926	67	DBN1
ILMN_2374352	55	DBNDD1
ILMN_1757631	46	DBNDD1
ILMN_1714990	7	DBT
ILMN_2056167	58	DC2
ILMN_2174127	33	DCBLD2
ILMN_1712419	28	DCDC2
ILMN_1729962	28	DCDC5
ILMN_2165354	56	DCLK1
ILMN_2321931	28	DCLRE1C
ILMN_1683194	93	DCN
ILMN_1768227	2	DCN
ILMN_2347145	69	DCN
ILMN_1669905	30	DCP2
ILMN_1740737	80	DCPS
ILMN_2412807	13	DCTN1
ILMN_2124352	33	DCUN1D5
ILMN_1681437	38	DCXR
ILMN_1668507	31	DDAH1
ILMN_2228463	91	DDC
ILMN_2233366	2	DDEF1
ILMN_1757237	2	DDEF2
ILMN_1676984	55	DDIT3
ILMN_1661599	94	DDIT4
ILMN_1696537	81	DDIT4L
ILMN_1812262	58	DDR1
ILMN_1690982	72	DDT
ILMN_1774513	28	DDX17
ILMN_1700628	95	DDX24
ILMN_2127897	50	DDX25
ILMN_1741736	50	DDX28
ILMN_1781721	81	DDX31
ILMN_1747303	73	DDX39
ILMN_1813893	79	DDX43
ILMN_1727001	32	DDX46
ILMN_1747162	6	DDX47
ILMN_1805344	42	DDX5
ILMN_2215382	41	DDX51
ILMN_1720838	91	DECR1
ILMN_1783337	9	DECR2
ILMN_1768031	86	DEDD2
ILMN_2193213	84	DEFA1
ILMN_2165289	39	DEFA3
ILMN_1753347	28	DEFA4
ILMN_1759089	79	DEFA6
ILMN_1686573	57	DEFB1
ILMN_1780058	44	DEGS1
ILMN_1667430	1	DEGS1
ILMN_1666503	1	DENND2A
ILMN_1707088	28	DENND2D
ILMN_2041161	50	DENND4A
ILMN_2168952	28	DENR
ILMN_2172755	50	DEPDC6
ILMN_2383163	50	DEPDC7
ILMN_1718152	50	DEPDC7
ILMN_2209748	55	DERL1
ILMN_1738866	9	DEXI
ILMN_2385220	56	DFFA
ILMN_1670145	98	DFNA5
ILMN_1681520	50	DGAT2
ILMN_2221808	50	DGCR5
ILMN_1694223	31	DGCR8
ILMN_1810335	79	DGKB
ILMN_1725510	55	DHCR24
ILMN_2165867	9	DHCR7
ILMN_1807206	9	DHRS1
ILMN_1669177	50	DHRS12
ILMN_1790781	28	DHRS13
ILMN_1725726	46	DHRS2
ILMN_2384857	50	DHRS2
ILMN_1752478	57	DHRS3
ILMN_2185884	9	DHRS4
ILMN_1761450	31	DHRS4L2
ILMN_1807455	89	DHRS7
ILMN_1733998	79	DHRS9
ILMN_1664369	80	DHTKD1
ILMN_2090123	7	DHX29
ILMN_1744308	32	DHX33
ILMN_2192683	33	DHX37
ILMN_2310589	25	DIABLO
ILMN_2332990	33	DIABLO
ILMN_1665335	32	DIABLO
ILMN_1661554	80	DIAPH1
ILMN_1744046	12	DIAPH2
ILMN_1695226	14	DIAPH3
ILMN_1812934	14	DIDO1
ILMN_1686291	46	DIO1
ILMN_2414786	91	DIO1
ILMN_1769547	91	DIO1
ILMN_2075067	93	DIO3
ILMN_1793743	6	DIRC2
ILMN_1795822	7	DIS3L
ILMN_2390544	50	DKFZP564J102
ILMN_1656560	93	DKFZP564O0823
ILMN_1658356	98	DKFZP586H2123
ILMN_1815673	32	DKK3
ILMN_2398159	33	DKK3
ILMN_1712729	81	DKK4
ILMN_1706583	16	DLAT
ILMN_1698020	35	DLC1
ILMN_1811515	79	DLG3
ILMN_1749829	7	DLG7
ILMN_1652975	71	DLK1
ILMN_1797519	18	DLK1
ILMN_1676728	58	DLK2
ILMN_1736096	81	DLL3
ILMN_1789357	2	DLX3
ILMN_1759598	79	DLX5
ILMN_2162367	39	DMC1
ILMN_1656315	80	DMD
ILMN_2285404	56	DMKN
ILMN_2391264	23	DMKN
ILMN_1778319	23	DMKN
ILMN_1685052	50	DNAH1
ILMN_1714296	81	DNAH2
ILMN_1776998	51	DNAJA4
ILMN_1775304	55	DNAJB1
ILMN_2390974	48	DNAJB2
ILMN_2402416	47	DNAJB6
ILMN_1793770	47	DNAJB6
ILMN_1773742	15	DNAJB9
ILMN_2151541	32	DNAJC10
ILMN_2269256	31	DNAJC12
ILMN_2311020	31	DNAJC12
ILMN_1725773	50	DNAJC12
ILMN_1812666	32	DNAJC15
ILMN_1749636	3	DNAJC22
ILMN_1778161	16	DNAJC25
ILMN_1659843	2	DNAJC3
ILMN_1698258	78	DNAJC8
ILMN_1799516	68	DNAJC9
ILMN_1745501	80	DNALI1
ILMN_2380967	2	DNASE1L1
ILMN_2049184	39	DNASE1L3
ILMN_1796245	95	DNASE2
ILMN_2112049	20	DNLZ
ILMN_1760201	10	DNMT1
ILMN_2328972	47	DNMT3B
ILMN_1778357	81	DNMT3L
ILMN_2406634	66	DNMT3L
ILMN_1702301	28	DOCK10
ILMN_1799725	34	DOCK2
ILMN_1801044	50	DOCK4
ILMN_1788931	28	DOCK8
ILMN_1774261	6	DOK4
ILMN_1728572	79	DOK5
ILMN_2180239	31	DOPEY2
ILMN_1670779	79	DPEP1
ILMN_1731275	50	DPEP3
ILMN_1734317	20	DPF2
ILMN_1770048	56	DPH5
ILMN_2400183	12	DPH5
ILMN_2376408	86	DPM3
ILMN_2402674	41	DPM3
ILMN_1692535	50	DPP4
ILMN_1811328	2	DPP7
ILMN_2252309	90	DPP7
ILMN_1673069	31	DPP9
ILMN_1780790	14	DPPA2
ILMN_2117538	81	DPPA3
ILMN_1768721	94	DPPA4
ILMN_1813998	66	DPPA5
ILMN_1795715	28	DPYD
ILMN_1749324	91	DPYS
ILMN_1672503	17	DPYSL2
ILMN_1679262	78	DPYSL3
ILMN_1792356	56	DPYSL4
ILMN_1669376	58	DRAM
ILMN_2112915	14	DRD4
ILMN_1658259	73	DRG1
ILMN_1663119	6	DSC2
ILMN_2381257	58	DSC2
ILMN_1709257	79	DSCR6
ILMN_1706498	98	DSE
ILMN_1704196	32	DSG2
ILMN_2380698	55	DSTN
ILMN_1706426	17	DSTN
ILMN_1774432	56	DTD1
ILMN_1730201	12	DTNA
ILMN_2054554	28	DTWD2
ILMN_2275098	20	DTX2
ILMN_1658677	79	DTX3
ILMN_1784380	50	DTX3L
ILMN_1781285	92	DUSP1
ILMN_1759175	50	DUSP10
ILMN_2401873	46	DUSP10
ILMN_1666546	16	DUSP14
ILMN_1764361	46	DUSP16
ILMN_1722492	41	DUSP19
ILMN_1671809	3	DUSP22
ILMN_1659462	37	DUSP23
ILMN_1741780	80	DUSP28
ILMN_1797522	89	DUSP3
ILMN_2283398	70	DUSP4
ILMN_1808391	81	DUSP4
ILMN_2396020	80	DUSP6
ILMN_1677466	14	DUSP6
ILMN_1743204	50	DUSP8
ILMN_1712314	35	DUSP9
ILMN_2374778	12	DUT
ILMN_2117809	39	DUXAP3
ILMN_1680130	48	DYM
ILMN_1690397	79	DYNC1I1
ILMN_1772796	55	DYNLL2
ILMN_1766762	6	DYNLRB1
ILMN_2374293	16	DYRK1A
ILMN_1664560	16	DYRK1A
ILMN_2374244	32	DYRK2
ILMN_2400322	50	DYRK3
ILMN_1810420	80	DYSF
ILMN_1777233	83	E2F2
ILMN_1761828	86	E2F4
ILMN_1782551	56	E2F5
ILMN_1798210	12	E2F7
ILMN_1685012	50	EAF1
ILMN_1778681	2	EBF1
ILMN_1802653	79	EBI3
ILMN_2073604	9	EBP
ILMN_2087608	79	ECAT1
ILMN_2109708	15	ECGF1
ILMN_1653115	72	ECH1
ILMN_2167011	50	ECHDC1
ILMN_1671568	22	ECHDC2
ILMN_2072178	57	ECHDC3
ILMN_1718132	96	ECHS1
ILMN_1658333	28	ECM1
ILMN_2329735	79	ECM1
ILMN_2228938	31	ECM2
ILMN_1761820	79	EDARADD
ILMN_1779828	80	EDEM1
ILMN_2246894	55	EDF1
ILMN_1653504	50	EDG1
ILMN_1662741	32	EDG4
ILMN_1682775	81	EDN1
ILMN_1751904	56	EDNRB
ILMN_1710297	14	EDNRB
ILMN_2108735	20	EEF1A2
ILMN_2408039	17	EEF1D
ILMN_1811616	46	EEPD1
ILMN_1745623	14	EFCAB4A
ILMN_2218758	79	EFCBP1
ILMN_1735877	14	EFEMP1
ILMN_2350634	1	EFEMP1
ILMN_1653203	76	EFEMP2
ILMN_1779448	37	EFHD1
ILMN_1761463	20	EFHD2
ILMN_2371053	46	EFNA1
ILMN_2371055	15	EFNA1
ILMN_1703852	73	EFNB2
ILMN_1695606	1	EFNB3
ILMN_1702105	2	EFS
ILMN_2057479	76	EGFL6
ILMN_2384770	32	EGFLAM
ILMN_1654109	67	EGFLAM
ILMN_1798975	3	EGFR
ILMN_1696521	50	EGFR
ILMN_1749892	50	EGLN1
ILMN_1762899	95	EGR1
ILMN_1743199	2	EGR2
ILMN_1803348	16	EHBP1
ILMN_1651832	53	EHD1
ILMN_1720083	55	EHD4
ILMN_1701507	57	EHHADH
ILMN_2051900	86	EID2B
ILMN_2228976	28	EIF1AY
ILMN_2156267	19	EIF2AK1
ILMN_1713380	98	EIF2B2
ILMN_1695719	48	EIF2C2
ILMN_1798014	12	EIF2S2
ILMN_1694057	100	EIF3K
ILMN_2225144	80	EIF4E3
ILMN_1767324	14	EIF4EBP1
ILMN_1775692	32	EIF4G3
ILMN_1815733	37	EIF5
ILMN_1706635	35	ELA2
ILMN_1693072	50	ELAC1
ILMN_1664010	55	ELF1
ILMN_1769201	70	ELF3
ILMN_1652082	90	ELF4
ILMN_1736048	3	ELL
ILMN_1752665	28	ELMO3
ILMN_1716843	28	ELOVL2
ILMN_1737965	12	ELOVL4
ILMN_2174369	55	ELOVL5
ILMN_2111187	48	ELOVL6
ILMN_1659339	14	ELP4
ILMN_1801421	100	EMD
ILMN_1697268	6	EMILIN2
ILMN_1729455	32	EML1
ILMN_2411745	58	EML1
ILMN_1772644	98	EML3
ILMN_1801616	58	EMP1
ILMN_1765446	76	EMP3
ILMN_1716552	79	ENAH
ILMN_1779147	33	ENC1
ILMN_1722309	80	ENDOG
ILMN_1709747	91	ENDOGL1
ILMN_1760778	28	ENG
ILMN_1710756	99	ENO1
ILMN_1765796	81	ENO2
ILMN_1678904	41	ENO3
ILMN_2365383	31	ENO3
ILMN_1711878	47	ENOPH1
ILMN_1803676	45	ENOSF1
ILMN_1780799	34	ENPP2
ILMN_2373791	34	ENPP2
ILMN_1749131	28	ENPP3
ILMN_1781761	50	ENPP4
ILMN_2130468	50	ENPP7
ILMN_2364700	20	ENSA
ILMN_2087941	79	ENTPD3
ILMN_1806304	2	ENTPD4
ILMN_1745849	50	ENTPD5
ILMN_2416019	50	ENTPD8
ILMN_1760509	40	EOMES
ILMN_1704753	76	EPAS1
ILMN_2323427	28	EPB41
ILMN_2109197	1	EPB41L3
ILMN_1784967	46	EPB41L4B
ILMN_1814397	83	EPB42
ILMN_1671686	28	EPB49
ILMN_1675797	55	EPDR1
ILMN_1664265	56	EPHA1
ILMN_1699354	79	EPHA2
ILMN_1672022	81	EPHA4
ILMN_1701025	45	EPHX1
ILMN_1709237	31	EPHX2
ILMN_1682658	31	EPM2AIP1
ILMN_1665671	50	EPO
ILMN_2168347	35	EPOR
ILMN_1783695	100	EPRS
ILMN_2388547	73	EPSTI1
ILMN_1696512	27	ERAF
ILMN_1751346	86	ERBB3
ILMN_1715013	39	ERMAP
ILMN_1698404	46	ERN1
ILMN_1744963	16	ERO1L
ILMN_1655261	93	ERP27
ILMN_1665510	42	ERRFI1
ILMN_2079991	2	ERVWE1
ILMN_1668092	28	ESAM
ILMN_1806710	31	ESPN
ILMN_1774272	80	ESRRA
ILMN_2046896	50	ESRRAP2
ILMN_1718924	72	ETFA
ILMN_1729374	43	ETFB
ILMN_2300970	26	ETFB
ILMN_1758034	45	ETFDH
ILMN_2244547	79	ETNK1
ILMN_1800130	70	ETNK2
ILMN_1720158	15	ETS2
ILMN_1753830	81	ETV4
ILMN_2341661	14	ETV4
ILMN_1739222	20	ETV5
ILMN_1762735	50	EVC2
ILMN_1730622	17	EVL
ILMN_1673721	12	EXO1
ILMN_1651628	80	EXOC6
ILMN_2396648	65	EXOSC1
ILMN_1659725	12	EXOSC5
ILMN_1670218	95	EXOSC6
ILMN_2055477	30	EXOSC7
ILMN_1756162	20	EXOSC8
ILMN_2129927	33	EXT1
ILMN_1761259	6	EXT2
ILMN_2328029	58	EXT2
ILMN_2388425	14	EXTL2
ILMN_1797950	32	EXTL2
ILMN_1778226	32	EXTL3
ILMN_2322996	79	EYA2
ILMN_2364529	34	EZH2
ILMN_1670708	52	F10
ILMN_1764061	46	F11
ILMN_1807101	50	F11
ILMN_2406532	80	F11R
ILMN_2342033	3	F11R
ILMN_1671766	82	F12
ILMN_1717163	28	F13A1
ILMN_1735489	31	F13B
ILMN_2041190	20	F2RL1
ILMN_2129572	2	F3
ILMN_1709233	91	F5
ILMN_1740559	45	F7
ILMN_2358265	50	F7
ILMN_1790249	3	F8A1
ILMN_1810651	97	F9
ILMN_1810915	50	FAAH
ILMN_1745299	81	FABP7
ILMN_1670134	9	FADS1
ILMN_2075065	46	FADS2
ILMN_1781536	39	FAH
ILMN_2246661	86	FAHD1
ILMN_1701457	80	FAHD1
ILMN_2146657	7	FAHD2B
ILMN_1733863	80	FAM100A
ILMN_1745112	46	FAM102A
ILMN_2401779	57	FAM102A
ILMN_1807201	41	FAM104A
ILMN_1790062	3	FAM105B
ILMN_1758672	55	FAM107B
ILMN_2374362	14	FAM108B1
ILMN_2323944	34	FAM110A
ILMN_2410038	31	FAM111A
ILMN_1778845	80	FAM111A
ILMN_1712431	20	FAM113B
ILMN_1694070	2	FAM114A1
ILMN_2297069	68	FAM115A
ILMN_1659029	58	FAM116B
ILMN_1745533	28	FAM117A
ILMN_2049364	33	FAM119A
ILMN_1723846	11	FAM119B
ILMN_2163306	89	FAM120A
ILMN_1749878	28	FAM124B
ILMN_2121207	20	FAM125A
ILMN_1708143	44	FAM127A
ILMN_1810725	14	FAM129A
ILMN_1661755	44	FAM129B
ILMN_2408576	2	FAM129B
ILMN_2187533	58	FAM130A1
ILMN_1811330	46	FAM134B
ILMN_2387952	97	FAM134B
ILMN_1655307	30	FAM136A
ILMN_1652494	28	FAM139A
ILMN_1786278	80	FAM149A
ILMN_2167259	28	FAM151A
ILMN_1660840	20	FAM152A
ILMN_1737580	55	FAM152B
ILMN_1658160	58	FAM156A
ILMN_1755677	12	FAM158A
ILMN_2185675	79	FAM159A
ILMN_1803647	3	FAM162A
ILMN_1749868	13	FAM171A1
ILMN_1652797	61	FAM174B
ILMN_1769092	58	FAM176B
ILMN_2394438	43	FAM177A1
ILMN_1804993	39	FAM178B
ILMN_1696699	81	FAM184A
ILMN_1661593	55	FAM18B
ILMN_1712684	70	FAM20C
ILMN_2140799	14	FAM24B
ILMN_1752249	55	FAM38A
ILMN_1785528	34	FAM39DP
ILMN_1808356	98	FAM3A
ILMN_2355486	28	FAM3B
ILMN_1706015	58	FAM43A
ILMN_1716730	47	FAM44B
ILMN_1691760	16	FAM45A
ILMN_1740466	49	FAM46A
ILMN_1808011	61	FAM46B
ILMN_1713266	83	FAM46C
ILMN_1725130	25	FAM50A
ILMN_2153466	50	FAM50B
ILMN_1744508	96	FAM53C
ILMN_1673899	1	FAM57A
ILMN_1707553	50	FAM59A
ILMN_1689552	28	FAM63A
ILMN_1728972	12	FAM64A
ILMN_1726597	1	FAM65B
ILMN_1701940	28	FAM73B
ILMN_1727309	86	FAM82A2
ILMN_1670807	73	FAM84B
ILMN_1804117	31	FAM89B
ILMN_1807448	50	FAM8A1
ILMN_1761981	49	FAM96A
ILMN_2367428	3	FAM96A
ILMN_2235137	12	FANCD2
ILMN_2043452	12	FANCE
ILMN_1758728	7	FANCG
ILMN_2143250	81	FAR1
ILMN_2202915	12	FAR2
ILMN_1678353	73	FARP1
ILMN_2319077	50	FAS
ILMN_1733377	16	FASTKD5
ILMN_1719205	100	FBL
ILMN_1700541	69	FBLN1
ILMN_1672536	53	FBLN1
ILMN_1722713	76	FBLN1
ILMN_2390919	98	FBLN2
ILMN_1774602	13	FBLN2
ILMN_2223941	90	FBLN5
ILMN_1670899	13	FBN2
ILMN_1719755	12	FBN3
ILMN_1728799	52	FBP1
ILMN_1794260	94	FBXL10
ILMN_1754489	12	FBXL20
ILMN_2368535	50	FBXO17
ILMN_1803211	3	FBXO2
ILMN_1745887	13	FBXO21
ILMN_2045911	32	FBXO28
ILMN_1771139	16	FBXO31
ILMN_1703955	80	FBXO32
ILMN_1765060	16	FBXO34
ILMN_1656691	80	FBXO4
ILMN_1701455	3	FBXO6
ILMN_1715963	35	FBXO7
ILMN_1745962	41	FBXO7
ILMN_1672843	3	FBXO8
ILMN_1717063	28	FBXO9
ILMN_1701375	3	FBXW5
ILMN_1754279	58	FBXW7
ILMN_2206009	50	FCAMR
ILMN_2279367	28	FCAR
ILMN_2123743	35	FCER1G
ILMN_2302757	28	FCGBP
ILMN_1706523	70	FCGR2A
ILMN_1705302	52	FCGRT
ILMN_1668063	28	FCN1
ILMN_1793504	28	FCN2
ILMN_1780060	84	FCN3
ILMN_2349771	28	FCN3
ILMN_1691071	28	FCRLA
ILMN_1782015	28	FCRLB
ILMN_2144088	75	FDFT1
ILMN_2198812	50	FDX1
ILMN_1774091	51	FECH
ILMN_1703330	57	FEM1C
ILMN_2160929	65	FEN1
[truncated: 4,042 more rows]
