# Supplementary material for: Human pluripotent stem cell derived HLC transcriptome data enables molecular dissection of hepatogenesis
Source: Sci Data. 2018 Mar 13;5:180035. doi: 10.1038/sdata.2018.35 (PMC5848791; doi:10.1038/sdata.2018.35)
Supplement: Supplementary Information [file sdata201835-s2.zip › wruck_etal_analysis_software/clusters_kmeans_ipsc.txt]

Name	km.cluster	symbol
ILMN_1747627	1	ABCA2
ILMN_1795507	1	ABCA6
ILMN_2094875	1	ABCB1
ILMN_2232066	1	ABCB11
ILMN_1713008	1	ABCC11
ILMN_1810085	1	ABCF3
ILMN_2403446	1	ABHD2
ILMN_1708922	1	ABL1
ILMN_1658083	1	ABT1
ILMN_1660890	1	ACADL
ILMN_2263466	1	ACADVL
ILMN_2133799	1	ACAT2
ILMN_1676288	1	ACBD4
ILMN_2333219	1	ACHE
ILMN_1788078	1	ACOT7
ILMN_1654414	1	ACSL3
ILMN_2273911	1	ACSL5
ILMN_1685952	1	ACSM3
ILMN_1662738	1	ACSM3
ILMN_1801698	1	ACSM5
ILMN_1824337	1	ACVR2B
ILMN_1721495	1	ADAMTSL2
ILMN_1798690	1	ADAMTSL3
ILMN_1762294	1	ADAMTSL4
ILMN_1806275	1	ADAT3
ILMN_1659371	1	ADRA2A
ILMN_1677868	1	ADRA2B
ILMN_2095653	1	AFMID
ILMN_1740752	1	AGPAT6
ILMN_1686370	1	AGXT2L2
ILMN_2162799	1	AHR
ILMN_1717357	1	AIFM1
ILMN_1712639	1	AIFM2
ILMN_1655645	1	AK2
ILMN_1686846	1	AKAP12
ILMN_1774938	1	AKR1A1
ILMN_2278335	1	AKR1B15
ILMN_1700047	1	ALAS1
ILMN_1675398	1	ALDH1B1
ILMN_1718093	1	ALG1
ILMN_2147503	1	ALG13
ILMN_1722688	1	ALG2
ILMN_1806845	1	ALG3
ILMN_1678255	1	ALOXE3
ILMN_1792741	1	AMACR
ILMN_1801303	1	AMY2A
ILMN_2073157	1	AMY2B
ILMN_1675483	1	ANKMY1
ILMN_2145153	1	ANKRD35
ILMN_1756417	1	ANKRD37
ILMN_2326591	1	ANXA6
ILMN_1778087	1	ANXA8
ILMN_2186983	1	ANXA8L2
ILMN_1803779	1	AP2A2
ILMN_2325338	1	APOL2
ILMN_1651574	1	AQP3
ILMN_1765610	1	AQP7P2
ILMN_1672057	1	AQP7P2
ILMN_1767351	1	AR
ILMN_1727205	1	ARHGEF10L
ILMN_1810712	1	ARHGEF12
ILMN_1704842	1	ARL4A
ILMN_2369953	1	ARL4A
ILMN_2385318	1	ARMC8
ILMN_3185198	1	ARP11
ILMN_1782810	1	ARPM1
ILMN_1656477	1	ARSA
ILMN_1680419	1	ASB7
ILMN_1700340	1	ASGR2
ILMN_1685037	1	ASL
ILMN_1657571	1	ASNA1
ILMN_1783394	1	ATF4
ILMN_3194911	1	ATF6B
ILMN_1772540	1	ATMIN
ILMN_1770466	1	ATP5G3
ILMN_1682375	1	ATPBD3
ILMN_2355586	1	ATRN
ILMN_1698324	1	AVPR2
ILMN_2320349	1	BACE1
ILMN_2268855	1	BAG5
ILMN_1699727	1	BAIAP2
ILMN_1742410	1	BCL2L1
ILMN_2359627	1	BCL2L11
ILMN_1754199	1	BCL7B
ILMN_1679782	1	BLOC1S2
ILMN_1798803	1	BMP1
ILMN_1759892	1	BMX
ILMN_1689172	1	BOAT
ILMN_1712718	1	BPNT1
ILMN_1708496	1	BRSK2
ILMN_1805111	1	BRWD1
ILMN_1677684	1	BTBD16
ILMN_1676528	1	BTN3A2
ILMN_1704760	1	BZW1
ILMN_2375141	1	C10orf4
ILMN_1765232	1	C10orf59
ILMN_1662791	1	C10orf68
ILMN_1652602	1	C11orf35
ILMN_2050790	1	C11orf52
ILMN_3250798	1	C11orf58
ILMN_1772446	1	C12orf34
ILMN_1807667	1	C14orf105
ILMN_2083789	1	C14orf105
ILMN_1771629	1	C14orf124
ILMN_1667374	1	C14orf149
ILMN_1686082	1	C14orf79
ILMN_2189406	1	C15orf38
ILMN_1654696	1	C15orf48
ILMN_1717324	1	C16orf52
ILMN_1697800	1	C16orf86
ILMN_1727078	1	C17orf37
ILMN_3263062	1	C17orf88
ILMN_1658110	1	C18orf19
ILMN_2199298	1	C19orf20
ILMN_2408796	1	C19orf28
ILMN_1762439	1	C19orf6
ILMN_2089656	1	C1orf107
ILMN_2076940	1	C1orf149
ILMN_1761999	1	C1orf168
ILMN_2104929	1	C21orf70
ILMN_1662523	1	C3
ILMN_1671387	1	C3orf23
ILMN_2179533	1	C4A
ILMN_2069821	1	C4orf32
ILMN_1761762	1	C6orf141
ILMN_1665117	1	C6orf89
ILMN_1795703	1	C7orf20
ILMN_3184724	1	C7orf58
ILMN_1674629	1	C9orf3
ILMN_1725139	1	CA9
ILMN_2397188	1	CACNA1H
ILMN_1724306	1	CACNG1
ILMN_1812096	1	CADM4
ILMN_2326509	1	CASP1
ILMN_2326512	1	CASP1
ILMN_1659350	1	CASP6
ILMN_1705433	1	CBLL1
ILMN_2149935	1	CC2D1B
ILMN_1709630	1	CCDC107
ILMN_1751264	1	CCDC126
ILMN_2174875	1	CCDC13
ILMN_1738333	1	CCDC50
ILMN_1815326	1	CCDC68
ILMN_3245310	1	CCDC94
ILMN_1783593	1	CCL13
ILMN_1671509	1	CCL3
ILMN_1747355	1	CCL3L1
ILMN_1773245	1	CCL3L1
ILMN_2100209	1	CCL4L1
ILMN_1716276	1	CCL4L2
ILMN_2379226	1	CCNL2
ILMN_2357730	1	CCRK
ILMN_1748407	1	CCS
ILMN_1733270	1	CD163
ILMN_1779257	1	CD40
ILMN_2307744	1	CD46
ILMN_2267914	1	CD68
ILMN_1662973	1	CD82
ILMN_2328666	1	CD83
ILMN_2401964	1	CDC42EP1
ILMN_1708167	1	CDCP1
ILMN_1783149	1	CDH23
ILMN_2376723	1	CDKN2B
ILMN_1805799	1	CFHR3
ILMN_2071598	1	CFHR3
ILMN_1718248	1	CFHR5
ILMN_1707356	1	CFL2
ILMN_1656521	1	CGI-96
ILMN_2135321	1	CHDH
ILMN_1795582	1	CHRD
ILMN_1684038	1	CLIP1
ILMN_1652790	1	CLK1
ILMN_1815239	1	CLK2
ILMN_1695961	1	CLK3
ILMN_1714522	1	CLMN
ILMN_1800993	1	CLUAP1
ILMN_1663975	1	CNNM2
ILMN_1669674	1	CNPY3
ILMN_1788377	1	COL27A1
ILMN_1810941	1	COMT
ILMN_1667361	1	COPZ2
ILMN_1664367	1	COQ6
ILMN_1752481	1	COX6A2
ILMN_1662419	1	COX7A1
ILMN_2375484	1	CPEB2
ILMN_2276000	1	CPNE1
ILMN_1662865	1	CPPED1
ILMN_1703072	1	CREB3
ILMN_1732426	1	CRHR1
ILMN_1666494	1	CRK
ILMN_1690179	1	CRYM
ILMN_1806787	1	CSDC2
ILMN_1673329	1	CTAGE6
ILMN_1694757	1	CTSL1
ILMN_1743032	1	CTSS
ILMN_1791759	1	CXCL10
ILMN_2161577	1	CXCL6
ILMN_1779234	1	CXCL6
ILMN_1773082	1	CYP21A2
ILMN_1812297	1	CYP26B1
ILMN_2091632	1	CYP2A6
ILMN_2408764	1	CYP2A7
ILMN_1729191	1	CYP2C19
ILMN_1740648	1	CYP2D6
ILMN_1790008	1	CYP2U1
ILMN_2175220	1	CYP39A1
ILMN_1729439	1	CYP4F2
ILMN_1708303	1	CYP4F22
ILMN_2389429	1	DCUN1D4
ILMN_1748105	1	DDB1
ILMN_3244439	1	DDTL
ILMN_1784420	1	DDX12
ILMN_1812976	1	DDX54
ILMN_1795181	1	DDX60
ILMN_1753275	1	DENND1A
ILMN_2383163	1	DEPDC7
ILMN_1718152	1	DEPDC7
ILMN_2221808	1	DGCR5
ILMN_1669177	1	DHRS12
ILMN_1733998	1	DHRS9
ILMN_1678422	1	DHX58
ILMN_1736704	1	DIXDC1
ILMN_2390544	1	DKFZP564J102
ILMN_1669972	1	DKFZp686O24166
ILMN_3188058	1	DKFZp779M0652
ILMN_1655521	1	DMRTA1
ILMN_1781098	1	DNAJB12
ILMN_1758545	1	DNAJB12
ILMN_2222317	1	DNAJB4
ILMN_1813019	1	DNAJB4
ILMN_1725773	1	DNAJC12
ILMN_2406634	1	DNMT3L
ILMN_1708345	1	DNTTIP2
ILMN_1784977	1	DOHH
ILMN_1744244	1	DPAGT1
ILMN_1756723	1	DPP7
ILMN_1794294	1	DSTN
ILMN_1689002	1	DTX1
ILMN_1784380	1	DTX3L
ILMN_1730765	1	DUSP22
ILMN_1677466	1	DUSP6
ILMN_1743204	1	DUSP8
ILMN_1660663	1	DYRK1A
ILMN_2275248	1	ECE2
ILMN_1690939	1	ECGF1
ILMN_1762134	1	ECHDC1
ILMN_1696521	1	EGFR
ILMN_1808777	1	EHD2
ILMN_1786734	1	EIF5
ILMN_1693072	1	ELAC1
ILMN_1771805	1	ELK4
ILMN_1781761	1	ENPP4
ILMN_1675413	1	ENPP7
ILMN_2130468	1	ENPP7
ILMN_1758852	1	ENTPD7
ILMN_2416019	1	ENTPD8
ILMN_1746276	1	EPC1
ILMN_1756989	1	EPHA8
ILMN_1665671	1	EPO
ILMN_1743145	1	ERAP2
ILMN_1737993	1	ERBB3
ILMN_1778377	1	ERGIC1
ILMN_2378664	1	ERLIN2
ILMN_2115862	1	ESPNL
ILMN_2358265	1	F7
ILMN_1810915	1	FAAH
ILMN_1772409	1	FAHD2A
ILMN_2351548	1	FAIM
ILMN_1694070	1	FAM114A1
ILMN_1723353	1	FAM122A
ILMN_3251536	1	FAM127C
ILMN_2401253	1	FAM13A
ILMN_2401258	1	FAM13A
ILMN_3247082	1	FAM150B
ILMN_2127722	1	FAM174A
ILMN_1763603	1	FAM177A1
ILMN_1812091	1	FAM20A
ILMN_1665686	1	FAM38B
ILMN_1707553	1	FAM59A
ILMN_1801304	1	FAM78A
ILMN_2400250	1	FAM86A
ILMN_1655051	1	FAM86B1
ILMN_1777322	1	FAM91A1
ILMN_1769758	1	FANCA
ILMN_1808132	1	FAS
ILMN_2319077	1	FAS
ILMN_1691861	1	FASTK
ILMN_2129859	1	FASTKD3
ILMN_1735743	1	FBLN7
ILMN_1794187	1	FBXL3
ILMN_2367477	1	FBXO25
ILMN_2273261	1	FBXO3
ILMN_1652280	1	FBXO32
ILMN_1656691	1	FBXO4
ILMN_1756874	1	FBXO42
ILMN_1667112	1	FBXO7
ILMN_2206009	1	FCAMR
ILMN_1666932	1	FCGR2A
ILMN_2198812	1	FDX1
ILMN_1766123	1	FHIT
ILMN_1738578	1	FILIP1L
ILMN_1730906	1	FILIP1L
ILMN_2391150	1	FILIP1L
ILMN_1764557	1	FIT1
ILMN_1678080	1	FKBP2
ILMN_1805147	1	FLJ20581
ILMN_3266054	1	FLJ31306
ILMN_3253126	1	FLJ41484
ILMN_3307113	1	FLJ42289
ILMN_2170643	1	FLJ45032
ILMN_3237329	1	FNIP2
ILMN_1681651	1	FOLH1
ILMN_1735115	1	FOLH1
ILMN_1677866	1	FOLH1B
ILMN_1712582	1	FOLR1
ILMN_1771841	1	FOSL1
ILMN_1725175	1	FOSL2
ILMN_1789400	1	FOXD2
ILMN_2250923	1	FOXP1
ILMN_1738179	1	FOXP1
ILMN_1781416	1	FRAT1
ILMN_2214734	1	FRRS1
ILMN_1691846	1	G0S2
ILMN_1659682	1	GALK2
ILMN_1739297	1	GALNT4
ILMN_1673773	1	GALNTL4
ILMN_1708954	1	GAR1
ILMN_1749866	1	GATA4
ILMN_1725314	1	GBP3
ILMN_2052172	1	GBP7
ILMN_2335813	1	GCH1
ILMN_1788802	1	GCH1
ILMN_1694472	1	GCK
ILMN_2215194	1	GCLC
ILMN_1712082	1	GCNT3
ILMN_1677092	1	GEM
ILMN_1686668	1	GFM2
ILMN_1725678	1	GFRA1
ILMN_1669393	1	GGT1
ILMN_3192867	1	GGT2
ILMN_1746378	1	GHDC
ILMN_1769245	1	GLIPR1
ILMN_2236440	1	GLOD5
ILMN_1706070	1	GLS2
ILMN_2234310	1	GLTPD1
ILMN_1811345	1	GLYAT
ILMN_1742044	1	GNAI1
ILMN_1698395	1	GNB5
ILMN_2281069	1	GPATCH4
ILMN_1764175	1	GPD1
ILMN_1665435	1	GPER
ILMN_1765419	1	GPLD1
ILMN_1801205	1	GPNMB
ILMN_1684227	1	GPR146
ILMN_1793832	1	GRB14
ILMN_1752965	1	GREM1
ILMN_1678816	1	GREM2
ILMN_1767393	1	GRIA3
ILMN_1782043	1	GRIA3
ILMN_2388669	1	GRIA3
ILMN_1736184	1	GSTM3
ILMN_1651800	1	GSTM4
ILMN_2355549	1	GSTT2
ILMN_1789418	1	GSTT2
ILMN_3240433	1	GSTT2B
ILMN_1746403	1	GTF2IRD2P
ILMN_1763749	1	GUCA2A
ILMN_1721136	1	H6PD
ILMN_1715125	1	HAAO
ILMN_2121408	1	HBEGF
ILMN_2128923	1	HCCS
ILMN_1674297	1	HCFC2
ILMN_1684690	1	HDAC11
ILMN_1770667	1	HECA
ILMN_1785158	1	HERPUD2
ILMN_1685115	1	HEXIM1
ILMN_2231189	1	HIAT1
ILMN_1757910	1	HIP1R
ILMN_2396148	1	HIP1R
ILMN_1680937	1	HIST1H2BC
ILMN_1687947	1	HIST1H2BE
ILMN_1716195	1	HIST1H2BG
ILMN_1658702	1	HIST1H2BJ
ILMN_1721127	1	HIST1H3D
ILMN_1747589	1	HIST2H2AB
ILMN_2115340	1	HIST2H4A
ILMN_3238233	1	HIST2H4B
ILMN_1686862	1	HLX
ILMN_1776879	1	HMGN2
ILMN_1658807	1	HMOX2
ILMN_3238132	1	HNF1A
ILMN_1698546	1	HNF4A
ILMN_1781764	1	HNRNPH2
ILMN_1905053	1
ILMN_1882112	1
ILMN_1821397	1
ILMN_1831098	1
ILMN_1863284	1
ILMN_1824362	1
ILMN_1874613	1
ILMN_1855278	1
ILMN_1850501	1
ILMN_1859127	1
ILMN_1863962	1
ILMN_1888609	1
ILMN_1846072	1
ILMN_1871361	1
ILMN_1856634	1
ILMN_1847047	1
ILMN_1910948	1
ILMN_1829362	1
ILMN_1849997	1
ILMN_1907042	1
ILMN_1832425	1
ILMN_1916256	1
ILMN_1871457	1
ILMN_1846249	1
ILMN_1912288	1
ILMN_1816861	1
ILMN_1819384	1
ILMN_1880704	1
ILMN_1856374	1
ILMN_1894388	1
ILMN_1903565	1
ILMN_1859863	1
ILMN_1896406	1
ILMN_1892764	1
ILMN_1874323	1
ILMN_1880103	1
ILMN_1821531	1
ILMN_1866255	1
ILMN_1887618	1
ILMN_1840894	1
ILMN_1906187	1
ILMN_1866952	1
ILMN_1854580	1
ILMN_1880761	1
ILMN_1760506	1	HSD17B7P2
ILMN_1654566	1	HSPA1L
ILMN_1806165	1	HSPA6
ILMN_3235964	1	HSPA7
ILMN_1670572	1	IDO2
ILMN_1703041	1	IDUA
ILMN_3236367	1	IFFO2
ILMN_2239754	1	IFIT3
ILMN_1669366	1	IFT88
ILMN_2056087	1	IGF1
ILMN_1738268	1	IHPK3
ILMN_1724181	1	IL15
ILMN_1813572	1	IL16
ILMN_1728724	1	IL17RA
ILMN_1798790	1	IL17RC
ILMN_1781700	1	IL18R1
ILMN_1810584	1	IL1R1
ILMN_1689734	1	IL1RN
ILMN_1680805	1	IL28RA
ILMN_1754753	1	IL6R
ILMN_2381603	1	ING3
ILMN_1685714	1	INHBB
ILMN_1779040	1	INO80B
ILMN_1725946	1	IRF6
ILMN_2349061	1	IRF7
ILMN_1662128	1	ISY1
ILMN_1802411	1	ITGA1
ILMN_1749591	1	ITGAL
ILMN_1777519	1	ITGB7
ILMN_1718525	1	ITIH4
ILMN_2121774	1	JCLN
ILMN_3249142	1	JCLN
ILMN_1762080	1	JMY
ILMN_2169025	1	JOSD2
ILMN_1669669	1	KCMF1
ILMN_1808272	1	KCNJ10
ILMN_1766918	1	KCNK5
ILMN_1777513	1	KCTD11
ILMN_1809708	1	KCTD21
ILMN_1652331	1	KCTD5
ILMN_3241164	1	KDSR
ILMN_1703969	1	KIAA0251
ILMN_2339006	1	KIAA0564
ILMN_1658187	1	KIAA1026
ILMN_1741971	1	KIAA1161
ILMN_1809208	1	KIAA1543
ILMN_2273609	1	KIAA1543
ILMN_2289093	1	KIAA1618
ILMN_2158003	1	KIAA1683
ILMN_1789500	1	KIAA1875
ILMN_1792432	1	KIAA1920
ILMN_1700203	1	KIAA1984
ILMN_2411897	1	KLF10
ILMN_1782983	1	KLF11
ILMN_1701648	1	KLHL15
ILMN_1770663	1	KRT24
ILMN_1740523	1	KTN1
ILMN_1693830	1	LACTB
ILMN_1704247	1	LAMA3
ILMN_1715684	1	LAMB3
ILMN_1765212	1	LARP1B
ILMN_1675365	1	LARP4
ILMN_1750321	1	LBA1
ILMN_1810418	1	LBR
ILMN_1808731	1	LBX2
ILMN_1769116	1	LCN12
ILMN_3251145	1	LDHA
ILMN_1760493	1	LIMS2
ILMN_1770479	1	LMO7
ILMN_1724315	1	LMTK2
ILMN_3185204	1	LOC100127894
ILMN_3258594	1	LOC100128168
ILMN_3263423	1	LOC100129027
ILMN_3234081	1	LOC100129076
ILMN_3179844	1	LOC100129426
ILMN_3178621	1	LOC100129887
ILMN_3191030	1	LOC100129960
ILMN_3180409	1	LOC100130093
ILMN_3272267	1	LOC100130111
ILMN_3181328	1	LOC100130179
ILMN_3260026	1	LOC100130383
ILMN_3177333	1	LOC100130522
ILMN_3205353	1	LOC100131294
ILMN_3215367	1	LOC100131360
ILMN_3289779	1	LOC100131471
ILMN_3287058	1	LOC100132086
ILMN_3241237	1	LOC100132503
ILMN_3296793	1	LOC100132553
ILMN_3242196	1	LOC100132728
ILMN_3235606	1	LOC100132938
ILMN_3203186	1	LOC100133045
ILMN_3287106	1	LOC100133077
ILMN_3203189	1	LOC100133591
ILMN_3243069	1	LOC100133692
ILMN_3246538	1	LOC100133866
ILMN_3241957	1	LOC100133930
ILMN_3245038	1	LOC100133972
ILMN_3242967	1	LOC100134083
ILMN_3248848	1	LOC100134407
ILMN_3240626	1	LOC100134424
ILMN_3240986	1	LOC100134584
ILMN_1673563	1	LOC143941
ILMN_1807556	1	LOC146177
ILMN_1716468	1	LOC152195
ILMN_3248614	1	LOC152217
ILMN_1789871	1	LOC197350
ILMN_1796130	1	LOC221710
ILMN_1809998	1	LOC285095
ILMN_3236970	1	LOC339290
ILMN_3198918	1	LOC340274
ILMN_1657235	1	LOC342979
ILMN_3244755	1	LOC342994
ILMN_1679150	1	LOC387647
ILMN_1713141	1	LOC389641
ILMN_1708929	1	LOC400163
ILMN_1713813	1	LOC400578
ILMN_1801122	1	LOC401317
ILMN_1769288	1	LOC402560
ILMN_1667169	1	LOC440349
ILMN_1765032	1	LOC440993
ILMN_3283592	1	LOC442609
ILMN_1772064	1	LOC54103
ILMN_1660357	1	LOC641825
ILMN_2188405	1	LOC641942
ILMN_1737297	1	LOC642377
ILMN_1773175	1	LOC642399
ILMN_3279960	1	LOC642784
ILMN_1706068	1	LOC643145
ILMN_1757278	1	LOC643300
ILMN_1670589	1	LOC643933
ILMN_1686388	1	LOC644330
ILMN_1694569	1	LOC645100
ILMN_1725233	1	LOC645118
ILMN_1751814	1	LOC645128
ILMN_1697922	1	LOC645671
ILMN_3210946	1	LOC645969
ILMN_3204172	1	LOC646282
ILMN_3280961	1	LOC646282
ILMN_1805833	1	LOC646508
ILMN_1745702	1	LOC646675
ILMN_1704208	1	LOC646981
ILMN_1795159	1	LOC647741
ILMN_3284570	1	LOC648294
ILMN_1677091	1	LOC648600
ILMN_1654493	1	LOC649169
ILMN_1749417	1	LOC649495
ILMN_1737689	1	LOC649497
ILMN_3277307	1	LOC649553
ILMN_1661399	1	LOC649604
ILMN_1730328	1	LOC649853
ILMN_1725204	1	LOC649859
ILMN_3210921	1	LOC650515
ILMN_1679493	1	LOC650889
ILMN_1787464	1	LOC651296
ILMN_1664398	1	LOC651621
ILMN_1669458	1	LOC651987
ILMN_1793954	1	LOC652322
ILMN_1695864	1	LOC652669
ILMN_1687526	1	LOC652773
ILMN_1702854	1	LOC652819
ILMN_1759870	1	LOC653066
ILMN_1659365	1	LOC653071
ILMN_1663054	1	LOC653199
ILMN_1658422	1	LOC653242
ILMN_1768753	1	LOC653342
ILMN_3215212	1	LOC653375
ILMN_1815056	1	LOC653382
ILMN_1806631	1	LOC653383
ILMN_1772292	1	LOC653752
ILMN_1723433	1	LOC653820
ILMN_1805121	1	LOC653968
ILMN_1657022	1	LOC654174
ILMN_1681325	1	LOC727825
ILMN_3200362	1	LOC727908
ILMN_3235613	1	LOC727950
ILMN_3249456	1	LOC728034
ILMN_3231050	1	LOC728208
ILMN_1710264	1	LOC728226
ILMN_3213176	1	LOC728263
ILMN_3301974	1	LOC728476
ILMN_3230872	1	LOC728802
ILMN_3235832	1	LOC728835
ILMN_3230241	1	LOC728975
ILMN_3226810	1	LOC729666
ILMN_1661488	1	LOC729905
ILMN_1827283	1	LOC730704
ILMN_1857968	1	LOC730805
ILMN_3306852	1	LOC730908
ILMN_3301155	1	LOC731656
ILMN_3301785	1	LOC731724
ILMN_1720452	1	LONRF3
ILMN_1695880	1	LOX
ILMN_2133100	1	LPIN2
ILMN_2408938	1	LRRC20
ILMN_1669722	1	LRRC61
ILMN_1669052	1	LRRC8E
ILMN_2363498	1	LSR
ILMN_1687863	1	LSS
ILMN_1658271	1	LSS
ILMN_2358074	1	MAD1L1
ILMN_1801175	1	MAP2K3
ILMN_3225432	1	MAPKSP1
ILMN_1734290	1	MAPRE3
ILMN_1702764	1	MARCH5
ILMN_2240866	1	MASP1
ILMN_1724300	1	MASP1
ILMN_1801996	1	MASP1
ILMN_1785892	1	MASP1
ILMN_1802457	1	MAX
ILMN_2398939	1	MBP
ILMN_1769264	1	MCCC2
ILMN_2202790	1	MCFD2
ILMN_1793615	1	ME3
ILMN_1714854	1	MEAF6
ILMN_1671067	1	MED13
ILMN_1712583	1	METRN
ILMN_2198408	1	MFF
ILMN_2259818	1	MFI2
ILMN_1789638	1	MFSD2
ILMN_1722438	1	MGAT4B
ILMN_3248324	1	MGC16384
ILMN_2312906	1	MIA3
ILMN_1712291	1	MICALL2
ILMN_2382648	1	MID2
ILMN_1760180	1	MID2
ILMN_3309514	1	MIR574
ILMN_1751206	1	MLLT10
ILMN_1685858	1	MLN
ILMN_1754315	1	MMAA
ILMN_1694634	1	MOGAT3
ILMN_1654722	1	MPV17L
ILMN_1730007	1	MPZL2
ILMN_1804207	1	MRPL4
ILMN_1686985	1	MTM1
ILMN_2346727	1	MTUS1
ILMN_1653278	1	MUC20
ILMN_1810978	1	MUCL1
ILMN_1724805	1	MUPCDH
ILMN_2277537	1	MUTYH
ILMN_1804461	1	MYH14
ILMN_2364768	1	MYLK
ILMN_1811719	1	MYO7A
ILMN_1716733	1	MYOM2
ILMN_2391512	1	NAAA
ILMN_2285568	1	NAAA
ILMN_1758597	1	NAGS
ILMN_2377829	1	NANOS1
ILMN_2064132	1	NANP
ILMN_1713285	1	NAPA
ILMN_2410421	1	NBPF1
ILMN_2204664	1	NBPF14
ILMN_2397199	1	NDEL1
ILMN_1682831	1	NEB
ILMN_1726164	1	NEDD9
ILMN_1659086	1	NEFL
ILMN_1674152	1	NFKBIB
ILMN_1698402	1	NFX1
ILMN_1662768	1	NHEDC2
ILMN_1748751	1	NLF2
ILMN_2234873	1	NME2
ILMN_2062620	1	NMT2
ILMN_1759396	1	NNT
ILMN_1762594	1	NOD2
ILMN_2059797	1	NOL3
ILMN_1765558	1	NPAS2
ILMN_1685608	1	NPTX2
ILMN_1698668	1	NR1D2
ILMN_1806561	1	NR1I2
ILMN_2389347	1	NR3C1
ILMN_2210934	1	NR3C2
ILMN_2339955	1	NR4A2
ILMN_1782305	1	NR4A2
ILMN_1737252	1	NRG1
ILMN_1665319	1	NRTN
ILMN_1873621	1	NTN1
ILMN_3239937	1	NUDT16P
ILMN_1780659	1	NUDT6
ILMN_1732776	1	NUP98
ILMN_1745397	1	OAS3
ILMN_1681721	1	OASL
ILMN_3241446	1	ODF3B
ILMN_1706652	1	OGG1
ILMN_1738539	1	OPLAH
ILMN_1736628	1	ORAI3
ILMN_2197128	1	OSR1
ILMN_1752008	1	OTUD1
ILMN_1765061	1	OXER1
ILMN_1759326	1	P2RX7
ILMN_1752226	1	P2RY11
ILMN_3307772	1	PACSIN2
ILMN_2369403	1	PALM2
ILMN_1765116	1	PAOX
ILMN_1721411	1	PARP10
ILMN_1710844	1	PARP10
ILMN_1703572	1	PCDH20
ILMN_1731948	1	PCK1
ILMN_2197381	1	PCK1
ILMN_1676595	1	PCSK6
ILMN_1710070	1	PCSK6
ILMN_1676384	1	PCSK6
ILMN_1802550	1	PCSK6
ILMN_1699767	1	PDE8A
ILMN_2408946	1	PDE8A
ILMN_1705397	1	PDK2
ILMN_1653793	1	PDPK1
ILMN_1694535	1	PDZK1
ILMN_1737416	1	PGBD3
ILMN_1707513	1	PGPEP1
ILMN_2361185	1	PHF20L1
ILMN_1671557	1	PHLDA2
ILMN_2147471	1	PI4K2B
ILMN_1769406	1	PIAS2
ILMN_1733311	1	PIGB
ILMN_1738993	1	PIK3C2G
ILMN_1669645	1	PKD1
ILMN_1792506	1	PLA1A
ILMN_3226641	1	PLA2G16
ILMN_2408543	1	PLAUR
ILMN_1731518	1	PLD6
ILMN_1702899	1	PLEKHA7
ILMN_2106449	1	PLEKHF2
ILMN_1766115	1	PLEKHF2
ILMN_1698587	1	PLGLB1
ILMN_3238364	1	PLGLB2
ILMN_1787673	1	PLLP
ILMN_1799139	1	PLOD2
ILMN_1738767	1	PLP2
ILMN_1766000	1	PM20D2
ILMN_1759613	1	PNMA6A
ILMN_1664348	1	PNPLA4
ILMN_1789955	1	PNRC1
ILMN_3228700	1	POLD2
ILMN_3239240	1	POLR2E
ILMN_1659026	1	POLR2K
ILMN_3237564	1	PP14571
ILMN_1670664	1	PPP1R15B
ILMN_2106931	1	PPP1R15B
ILMN_1675693	1	PPP2CB
ILMN_1805652	1	PPP2R2D
ILMN_2044226	1	PPP3CA
ILMN_1738110	1	PRAMEF17
ILMN_1736154	1	ProSAPiP1
ILMN_1677509	1	PRR7
ILMN_1741244	1	PRR8
ILMN_1685699	1	PRSS3
ILMN_1717477	1	PSD3
ILMN_2404512	1	PSEN2
ILMN_2376108	1	PSMB9
ILMN_2096759	1	PSMC6
ILMN_1732767	1	PSMD9
ILMN_1795930	1	PTGER4
ILMN_2314169	1	PTHLH
ILMN_2330966	1	PTK2B
ILMN_1741465	1	PTPRH
ILMN_3250483	1	PVR
ILMN_1664025	1	PXMP4
ILMN_3247826	1	PYROXD1
ILMN_2336280	1	QKI
ILMN_1708881	1	RAB20
ILMN_1790317	1	RAB26
ILMN_2329773	1	RAB27A
ILMN_1665859	1	RAB27A
ILMN_1781182	1	RAB43
ILMN_1696230	1	RAB43
ILMN_1813685	1	RAB7L1
ILMN_1690259	1	RAE1
ILMN_1739810	1	RAI1
ILMN_1716176	1	RARA
ILMN_1743620	1	RARRES1
ILMN_1651902	1	RASL11A
ILMN_2393573	1	RASSF1
ILMN_1683239	1	RASSF1
ILMN_2145781	1	RBMY2FP
ILMN_1712112	1	RCAN1
ILMN_2124064	1	REL
ILMN_1766085	1	REL
ILMN_1705266	1	RELA
ILMN_1766425	1	REPS2
ILMN_2405797	1	REPS2
ILMN_3227341	1	RFPL4A
ILMN_1656011	1	RGS1
ILMN_1696828	1	RGS14
ILMN_1652918	1	RHOF
ILMN_1714093	1	RMND5A
ILMN_1747192	1	RNF125
ILMN_2112524	1	RNF149
ILMN_2071826	1	RNF152
ILMN_1691293	1	RNF185
ILMN_1707372	1	RNF187
ILMN_1682081	1	RNF19B
ILMN_1688606	1	RNFT1
ILMN_2322499	1	RORA
ILMN_1659255	1	RP2
ILMN_1693717	1	RPH3AL
ILMN_1652736	1	RPS6KA3
ILMN_1806294	1	RPS6KA3
ILMN_1726704	1	RSC1A1
ILMN_2173975	1	RTP4
ILMN_1810037	1	RUSC2
ILMN_1698233	1	RWDD2B
ILMN_1750624	1	RXRG
ILMN_3235853	1	S1PR1
ILMN_1755215	1	SAMD5
ILMN_1704973	1	SARDH
ILMN_1795317	1	SCAND1
ILMN_1789648	1	SCGN
ILMN_1722742	1	SCLY
ILMN_2340908	1	SCML1
ILMN_1672591	1	SCN9A
ILMN_2376822	1	SDCBP2
ILMN_1693124	1	SDHAF1
ILMN_1666757	1	SDHALP1
ILMN_1798817	1	SDR42E1
ILMN_3243385	1	SDR42E1
ILMN_1726496	1	SEL1L
ILMN_1784534	1	SELS
ILMN_1750092	1	SEPSECS
ILMN_2402172	1	SEPT4
ILMN_1696767	1	SERP2
ILMN_2256050	1	SERPINA1
ILMN_1764980	1	SERPINA1
ILMN_1711272	1	SERPING1
ILMN_1741585	1	SFMBT1
ILMN_2391750	1	SFMBT1
ILMN_1806607	1	SFN
ILMN_1768575	1	SFTPD
ILMN_1795976	1	SFXN2
ILMN_2366703	1	SGK3
ILMN_1738322	1	SHROOM1
ILMN_1804711	1	SIGIRR
ILMN_2372974	1	SIRPA
ILMN_2398711	1	SIRT2
ILMN_2077858	1	SIRT7
ILMN_2227248	1	SLAMF9
ILMN_1652857	1	SLC15A1
ILMN_2102069	1	SLC16A4
ILMN_1804673	1	SLC16A4
ILMN_1720461	1	SLC17A4
ILMN_1785405	1	SLC17A9
ILMN_1658917	1	SLC1A1
ILMN_2048478	1	SLC22A3
ILMN_2376553	1	SLC23A1
ILMN_1788118	1	SLC23A3
ILMN_1711838	1	SLC25A24
ILMN_2327947	1	SLC25A25
ILMN_1810727	1	SLC25A45
ILMN_1739925	1	SLC28A1
ILMN_1663351	1	SLC2A10
ILMN_1783672	1	SLC30A10
ILMN_1706386	1	SLC39A4
ILMN_1756878	1	SLC39A9
ILMN_1673681	1	SLC46A1
ILMN_1734897	1	SLC4A4
ILMN_1748366	1	SLC5A9
ILMN_1723287	1	SLC6A16
ILMN_1741684	1	SMPD1
ILMN_2100357	1	SMPDL3A
ILMN_1779492	1	SMURF1
ILMN_3233205	1	SNHG7
ILMN_3241798	1	SNORA41
ILMN_3245365	1	SNORA6
ILMN_1694367	1	SNORD35B
ILMN_3238662	1	SNORD89
ILMN_3229052	1	SNRNP35
ILMN_2365484	1	SNX1
ILMN_1792922	1	SOD2
ILMN_2391231	1	SORD
ILMN_1815032	1	SOX7
ILMN_2390586	1	SP100
ILMN_1728256	1	SPAG9
ILMN_1795251	1	SPARCL1
ILMN_2218208	1	SPARCL1
ILMN_1733560	1	SPG21
ILMN_1690708	1	SPTBN1
ILMN_1714228	1	SPTBN1
ILMN_1788895	1	SRD5A2
ILMN_1657451	1	SRPK2
ILMN_3237755	1	SSPO
ILMN_2267135	1	ST3GAL1
ILMN_2204545	1	ST3GAL4
ILMN_1700719	1	ST7OT1
ILMN_1785202	1	STAT4
ILMN_1772260	1	STEAP1
ILMN_1801130	1	STOML1
ILMN_1777444	1	STX5
ILMN_1798528	1	SULT1A2
ILMN_1691458	1	SYPL1
ILMN_1657760	1	SYT17
ILMN_2339691	1	SYVN1
ILMN_2061327	1	TAF13
ILMN_2292387	1	TANK
ILMN_3307863	1	TAOK3
ILMN_1693726	1	TBC1D10A
ILMN_2398408	1	TCEAL1
ILMN_2083946	1	TGFA
ILMN_1687652	1	TGFB3
ILMN_3235974	1	THNSL2
ILMN_1737943	1	THPO
ILMN_1726352	1	THSD4
ILMN_1686454	1	TIFA
ILMN_1776703	1	TIRAP
ILMN_1763972	1	TJP2
ILMN_1766814	1	TK2
ILMN_1654560	1	TLR6
ILMN_1697472	1	TM2D3
ILMN_1757757	1	TM6SF2
ILMN_1706419	1	TM6SF2
ILMN_2333440	1	TM9SF1
ILMN_2253300	1	TM9SF1
ILMN_1783973	1	TMEM105
ILMN_1705224	1	TMEM110
ILMN_1663033	1	TMEM129
ILMN_1683470	1	TMEM139
ILMN_1728009	1	TMEM171
ILMN_1749212	1	TMEM189-UBE2V1
ILMN_1677446	1	TMEM189-UBE2V1
ILMN_3251207	1	TMEM19
ILMN_1780618	1	TMEM192
ILMN_1812678	1	TMEM195
ILMN_1690464	1	TMEM20
ILMN_1756238	1	TMEM217
ILMN_1728202	1	TMEM22
ILMN_3242676	1	TMEM233
ILMN_1668246	1	TMEM52
ILMN_1688041	1	TMEM53
ILMN_1721316	1	TNFRSF10A
ILMN_1813148	1	TOM1
ILMN_2113938	1	TOR1AIP2
ILMN_2413833	1	TOX3
ILMN_1783910	1	TRAF6
ILMN_2392143	1	TRAF6
ILMN_1776125	1	TRK1
ILMN_2099315	1	TRPM8
ILMN_1806464	1	T-SP1
ILMN_2347298	1	TSPYL2
ILMN_1693635	1	TSPYL2
ILMN_2183784	1	TTC12
ILMN_2289623	1	TTC36
ILMN_1785821	1	TTRAP
ILMN_2215639	1	TUBA3D
ILMN_3297126	1	TYMP
ILMN_2252160	1	UBC
ILMN_2371685	1	UBE2E1
ILMN_1772712	1	UBE2J2
ILMN_1796830	1	UBE2L3
ILMN_1796639	1	UBQLN3
ILMN_3248521	1	UBXN8
ILMN_2084073	1	UCN
ILMN_1771601	1	UFSP1
ILMN_1654340	1	UGP2
ILMN_1740233	1	UGT1A10
ILMN_2206420	1	UGT1A3
ILMN_1697967	1	UGT1A4
ILMN_1764607	1	UGT1A7
ILMN_1795872	1	UGT1A9
ILMN_1799601	1	UHRF1BP1L
ILMN_1745491	1	UNC5CL
ILMN_1664243	1	USE1
ILMN_1687284	1	USP12
ILMN_1653940	1	USP2
ILMN_1741455	1	USP30
ILMN_1690822	1	VAPA
ILMN_1803882	1	VEGFA
ILMN_2387680	1	VNN3
ILMN_1805535	1	VRK3
ILMN_1719170	1	WBSCR27
ILMN_1697493	1	WDFY3
ILMN_2284327	1	WDR23
ILMN_1743579	1	WDR4
ILMN_2251279	1	WDR45
ILMN_2260725	1	WTAP
ILMN_1669303	1	YAF2
ILMN_1765606	1	YAF2
ILMN_1675106	1	YIPF2
ILMN_2277099	1	YWHAB
ILMN_1795063	1	ZADH2
ILMN_1698803	1	ZAK
ILMN_1683215	1	ZBED3
ILMN_2402817	1	ZBTB16
ILMN_1766247	1	ZBTB2
ILMN_1656118	1	ZBTB7A
ILMN_1736954	1	ZBTB7B
ILMN_1779677	1	ZCCHC6
ILMN_2094313	1	ZDHHC1
ILMN_1766896	1	ZDHHC19
ILMN_1687484	1	ZFX
ILMN_2402558	1	ZHX1
ILMN_1778136	1	ZMYND15
ILMN_2164290	1	ZNF114
ILMN_1692133	1	ZNF226
ILMN_2363273	1	ZNF226
ILMN_1654357	1	ZNF24
ILMN_1736555	1	ZNF280D
ILMN_1786215	1	ZNF3
ILMN_3304200	1	ZNF385B
ILMN_1699648	1	ZNF516
ILMN_1657087	1	ZNF533
ILMN_2075820	1	ZNF598
ILMN_1670640	1	ZNF664
ILMN_1736577	1	ZNF688
ILMN_3247592	1	ZNF830
ILMN_1662970	1	ZP3
ILMN_3240829	1	ZSCAN12L1
ILMN_1735231	1	ZSWIM4
ILMN_1685547	1	ZXDB
ILMN_2383229	2	A1CF
ILMN_1760414	2	AADAC
ILMN_2136010	2	ADH4
ILMN_1747577	2	ALAD
ILMN_1656368	2	ALDH4A1
ILMN_1695446	2	AMBP
ILMN_1763837	2	ANPEP
ILMN_1655561	2	ARPC3
ILMN_2176592	2	BCHE
ILMN_1734483	2	BSDC1
ILMN_1710740	2	C2
ILMN_1774265	2	C2orf82
ILMN_1731293	2	C8B
ILMN_1777740	2	C8orf55
ILMN_1794863	2	CAMK2N1
ILMN_2234187	2	CDO1
ILMN_2412192	2	CFH
ILMN_2202940	2	CHPT1
ILMN_1729112	2	CHPT1
ILMN_1663538	2	CLYBL
ILMN_2185884	2	DHRS4
ILMN_2414786	2	DIO1
ILMN_1769547	2	DIO1
ILMN_1749324	2	DPYS
ILMN_1678904	2	ENO3
ILMN_1803676	2	ENOSF1
ILMN_1701025	2	EPHX1
ILMN_1709237	2	EPHX2
ILMN_1709233	2	F5
ILMN_1685483	2	FETUB
ILMN_1674337	2	FKBP2
ILMN_1657475	2	GALT
ILMN_1730575	2	GCLC
ILMN_2137208	2	GOLT1A
ILMN_2178855	2	GPAM
ILMN_1726666	2	GPX3
ILMN_2168747	2	GSTA2
ILMN_2324584	2	HFE2
ILMN_1757406	2	HIST1H1C
ILMN_3242900	2	HIST2H2AA4
ILMN_1735367	2	HSD17B11
ILMN_1755075	2	IDI1
ILMN_1764861	2	ISOC1
ILMN_3243142	2	KAT2B
ILMN_1800468	2	KLKB1
ILMN_1696749	2	LMNA
ILMN_1774375	2	LOC284422
ILMN_1704291	2	LOC645317
ILMN_1783156	2	LOC650832
ILMN_3297577	2	LOC729841
ILMN_1715024	2	LSS
ILMN_1790534	2	MAP2K3
ILMN_1774742	2	MTTP
ILMN_1785113	2	MUT
ILMN_2155719	2	NBPF10
ILMN_2115490	2	NBPF20
ILMN_2361603	2	NDRG2
ILMN_1749114	2	OTC
ILMN_3307921	2	PGLYRP2
ILMN_1808487	2	PLA2G12B
ILMN_1714158	2	PON2
ILMN_1757882	2	PPP1R16A
ILMN_1736670	2	PPP1R3C
ILMN_2367191	2	PSMF1
ILMN_1707592	2	RGN
ILMN_1713636	2	S100A6
ILMN_1791095	2	SERPINA11
ILMN_2215418	2	SERPINA6
ILMN_1705243	2	SERPINA7
ILMN_2141482	2	SERPINF1
ILMN_2222880	2	SLC25A42
ILMN_1700831	2	SLC27A2
ILMN_1764629	2	SLC39A14
ILMN_2053103	2	SLC40A1
ILMN_2087656	2	SLCO2B1
ILMN_2081682	2	SMAP2
ILMN_3309349	2	SNHG8
ILMN_1705750	2	TGM2
ILMN_1705213	2	TMBIM1
ILMN_2344956	3	ACP1
ILMN_1790757	3	ADSL
ILMN_1657862	3	AHCY
ILMN_1668996	3	C1QBP
ILMN_1810759	3	C2orf25
ILMN_1718336	3	C7orf50
ILMN_1719256	3	CKS1B
ILMN_2072296	3	CKS2
ILMN_1736814	3	CLNS1A
ILMN_1777378	3	COMMD6
ILMN_3307648	3	CS
ILMN_2131880	3	DPY30
ILMN_1679324	3	EIF1B
ILMN_1683660	3	EIF3H
ILMN_2192693	3	EIF3M
ILMN_2219712	3	HMGB2
ILMN_1652123	3	HMGN1
ILMN_1766713	3	HSPD1
ILMN_1745172	3	ILF2
ILMN_3191695	3	LOC100128266
ILMN_3269537	3	LOC100130562
ILMN_3195253	3	LOC100130892
ILMN_3205271	3	LOC100132863
ILMN_3282983	3	LOC100132992
ILMN_1776052	3	LOC148915
ILMN_3216336	3	LOC285741
ILMN_3283680	3	LOC345041
ILMN_3280943	3	LOC389156
ILMN_3210171	3	LOC389156
ILMN_1769705	3	LOC440093
ILMN_3290353	3	LOC644790
ILMN_3211906	3	LOC647030
ILMN_2181241	3	LOC649946
ILMN_3290035	3	LOC653737
ILMN_3199737	3	LOC727865
ILMN_3226814	3	LOC729646
ILMN_1748591	3	ODC1
ILMN_1776005	3	OSTC
ILMN_1748438	3	POLR2G
ILMN_1738677	3	PRPF8
ILMN_1796461	3	PRSS8
ILMN_1716895	3	RPA3
ILMN_3226244	3	RPL12P6
ILMN_1726460	3	RPL14
ILMN_2079386	3	RPL22
ILMN_1815292	3	RPL7
ILMN_2255310	3	RPS15A
ILMN_1703720	3	SF3B14
ILMN_2333594	3	SUMO2
ILMN_1657857	3	TMEM14C
ILMN_2172269	3	TMEM183B
ILMN_2167922	3	TRMT5
ILMN_2352009	4	ACADVL
ILMN_1725534	4	ACTN4
ILMN_1756920	4	ADAM15
ILMN_2358626	4	ADK
ILMN_1811480	4	ADPRHL2
ILMN_1703617	4	AHSA1
ILMN_2313821	4	AIFM1
ILMN_1670542	4	AK2
ILMN_2148847	4	AKIRIN2
ILMN_1754738	4	AP1M1
ILMN_1752837	4	ARL8B
ILMN_2358457	4	ATF4
ILMN_1658071	4	ATP1B1
ILMN_1730291	4	ATP1B1
ILMN_1703123	4	AXUD1
ILMN_1659766	4	BAG3
ILMN_1735979	4	BCKDHA
ILMN_2157510	4	BLOC1S1
ILMN_1657746	4	BPHL
ILMN_2213297	4	C11orf54
ILMN_1798270	4	C11orf75
ILMN_1752947	4	C17orf79
ILMN_1674394	4	C20orf3
ILMN_1795007	4	C2orf47
ILMN_2380588	4	C6orf108
ILMN_2149226	4	CAV1
ILMN_1741459	4	CDK10
ILMN_1673788	4	CDV3
ILMN_1664028	4	CENPB
ILMN_1679428	4	CHIC2
ILMN_1763265	4	CHMP1B
ILMN_1771233	4	CHMP4B
ILMN_2403237	4	CHN2
ILMN_1680624	4	CREG1
ILMN_1748707	4	CRELD2
ILMN_1721901	4	CTNNAL1
ILMN_1740441	4	CYB5R3
ILMN_2209748	4	DERL1
ILMN_2396020	4	DUSP6
ILMN_1815733	4	EIF5
ILMN_1664010	4	ELF1
ILMN_2174369	4	ELOVL5
ILMN_1670218	4	EXOSC6
ILMN_1758672	4	FAM107B
ILMN_3231638	4	FAM160B1
ILMN_2367428	4	FAM96A
ILMN_1787345	4	FKBP11
ILMN_2173294	4	FLJ10916
ILMN_1725620	4	GGNBP2
ILMN_1764230	4	GNPTG
ILMN_2370872	4	GRINA
ILMN_1653466	4	HES4
ILMN_1651496	4	HIST1H2BD
ILMN_1765258	4	HLA-E
ILMN_1660436	4	HSPA1B
ILMN_1773865	4	HSPA5
ILMN_2092536	4	HSPE1
ILMN_1696432	4	IDH1
ILMN_1745471	4	IRF9
ILMN_1669433	4	KIAA0913
ILMN_1772821	4	KIAA1671
ILMN_1683792	4	LAP3
ILMN_1733390	4	LARP1B
ILMN_1686811	4	LOC402644
ILMN_1703337	4	LOC441763
ILMN_3243011	4	LOC641844
ILMN_3287244	4	LOC728138
ILMN_1744534	4	LYRM5
ILMN_1756352	4	MAPBPIP
ILMN_1672660	4	MBP
ILMN_1803988	4	MCL1
ILMN_1707631	4	MED10
ILMN_1761912	4	MGAT1
ILMN_1783681	4	MRPL34
ILMN_3235168	4	MUL1
ILMN_2354140	4	NAT5
ILMN_2369924	4	NDUFB6
ILMN_1733603	4	NDUFC1
ILMN_1704305	4	NIP7
ILMN_3226181	4	NUDT7
ILMN_2358652	4	NXF1
ILMN_1760280	4	NXT1
ILMN_1672504	4	PDXK
ILMN_2216852	4	PGK1
ILMN_1746686	4	POLR1C
ILMN_1795678	4	POLR3C
ILMN_1737580	4	PPPDE2
ILMN_1796210	4	PPRC1
ILMN_2311548	4	PTRH2
ILMN_1750409	4	RAB9A
ILMN_2406410	4	RHBDD2
ILMN_1809437	4	RHBDD2
ILMN_1810559	4	RHOQ
ILMN_1759513	4	RND3
ILMN_1665877	4	RNF149
ILMN_1780825	4	RRAS
ILMN_1728049	4	S100A16
ILMN_1794230	4	SCAND1
ILMN_1731991	4	SCYL1
ILMN_2363586	4	SDCBP
ILMN_1749213	4	SDF2L1
ILMN_1696065	4	SDF4
ILMN_2051232	4	SDHA
ILMN_1746241	4	SDHC
ILMN_1698487	4	SDHD
ILMN_2134110	4	SELK
ILMN_1785330	4	SH3BP4
ILMN_1678729	4	SIL1
ILMN_1813671	4	SLC25A1
ILMN_1719627	4	SLC27A3
ILMN_2192032	4	SRP19
ILMN_1751072	4	SRPRB
ILMN_1764087	4	SYPL1
ILMN_1685112	4	TACO1
ILMN_1803279	4	TMED5
ILMN_2186482	4	TMED7
ILMN_1654516	4	TMEM120A
ILMN_2323385	4	TRIM4
ILMN_1746704	4	TRIM8
ILMN_2059886	4	TTC38
ILMN_1807596	4	UBAP1
ILMN_1810729	4	UBL3
ILMN_1759453	4	UQCRB
ILMN_1714527	4	VAMP3
ILMN_2344850	4	VPS26A
ILMN_1805512	4	WDR13
ILMN_2375184	5	AAA1
ILMN_1659452	5	AAA1
ILMN_1678409	5	ABCC13
ILMN_1778352	5	ABCC6
ILMN_1725414	5	ABCC6
ILMN_1794782	5	ABCG1
ILMN_1716592	5	ABCG5
ILMN_2227533	5	ABHD14B
ILMN_1667018	5	ACE2
ILMN_2078599	5	ACP5
ILMN_2391458	5	ACSL4
ILMN_1737418	5	ACSL6
ILMN_3250257	5	ACVRL1
ILMN_1655935	5	ADCY7
ILMN_1775235	5	AFF3
ILMN_1703228	5	AGFG2
ILMN_1797875	5	ALOX5AP
ILMN_1778723	5	AMICA1
ILMN_2394242	5	AMMECR1
ILMN_1751744	5	ANKRD41
ILMN_2091590	5	ANKRD41
ILMN_1675937	5	ANKRD9
ILMN_2412490	5	ANXA13
ILMN_1799243	5	ANXA13
ILMN_2359211	5	AP2A1
ILMN_2219466	5	APOBEC3B
ILMN_1681103	5	AQP1
ILMN_1750805	5	ARHGAP30
ILMN_1663916	5	ARHGAP9
ILMN_1777691	5	ARL9
ILMN_2334765	5	ARMCX3
ILMN_1655612	5	ARRDC2
ILMN_2373728	5	ASB9
ILMN_1803813	5	ASTE1
ILMN_2180315	5	ATG4D
ILMN_1801905	5	ATG4D
ILMN_1747271	5	ATP1B2
ILMN_1802223	5	ATP2B2
ILMN_2381938	5	ATP2B2
ILMN_1783956	5	ATP8B4
ILMN_2230117	5	AVP
ILMN_1787595	5	B3GALNT1
ILMN_1737380	5	BCAP29
ILMN_1651285	5	BCL6B
ILMN_1767015	5	BCORL1
ILMN_2299045	5	BMP2K
ILMN_1811148	5	BMP2K
ILMN_1703894	5	BOLA2
ILMN_2352926	5	BPGM
ILMN_2159300	5	C10orf114
ILMN_1684497	5	C10orf33
ILMN_3235922	5	C11orf21
ILMN_3245684	5	C12orf27
ILMN_1806456	5	C14orf45
ILMN_1803300	5	C14orf68
ILMN_2413318	5	C15orf57
ILMN_1733581	5	C16orf35
ILMN_2179726	5	C16orf93
ILMN_1657144	5	C1orf69
ILMN_3243682	5	C1orf93
ILMN_1737918	5	C1QA
ILMN_1744487	5	C1QTNF5
ILMN_1699071	5	C21orf7
ILMN_1666731	5	C3orf32
ILMN_1769556	5	C5orf23
ILMN_1687848	5	C7
ILMN_1790315	5	C7orf63
ILMN_2082699	5	C8ORFK36
ILMN_1696615	5	CA8
ILMN_1774427	5	CALCOCO1
ILMN_1804339	5	CAMK1G
ILMN_1712532	5	CARD9
ILMN_1715437	5	CASC5
ILMN_1774086	5	CBX3
ILMN_1669034	5	CCL15
ILMN_1686109	5	CCL23
ILMN_1658743	5	CCNDBP1
ILMN_2412384	5	CCNE2
ILMN_1690907	5	CCR6
ILMN_1732799	5	CD34
ILMN_1727284	5	CD4
ILMN_2208903	5	CD52
ILMN_2413808	5	CD53
ILMN_1701497	5	CD5L
ILMN_1792538	5	CD7
ILMN_1734878	5	CD79A
ILMN_1785439	5	CD79B
ILMN_1710017	5	CD79B
ILMN_1714602	5	CD86
ILMN_2368721	5	CENPM
ILMN_1681882	5	CETP
ILMN_1794011	5	CHST2
ILMN_1654875	5	CLC
ILMN_2328575	5	CLDN14
ILMN_1807359	5	CLEC11A
ILMN_2142185	5	CLEC14A
ILMN_1682176	5	CLEC3B
ILMN_2193817	5	CLEC4G
ILMN_1695853	5	CLK4
ILMN_1667840	5	CMTM3
ILMN_3187324	5	CNRIP1
ILMN_1684754	5	CNTLN
ILMN_1721535	5	COG5
ILMN_1684554	5	COL16A1
ILMN_1713749	5	CORO1A
ILMN_1722025	5	CPEB4
ILMN_2189007	5	CTGLF1
ILMN_2387224	5	CTSE
ILMN_1682312	5	CYBB
ILMN_2201596	5	CYTL1
ILMN_1755741	5	DACH1
ILMN_1746220	5	DBH
ILMN_1712419	5	DCDC2
ILMN_1729962	5	DCDC5
ILMN_1683194	5	DCN
ILMN_1810719	5	DCUN1D1
ILMN_1707088	5	DENND2D
ILMN_1681520	5	DGAT2
ILMN_1658607	5	DLEU2
ILMN_2415898	5	DNAJB14
ILMN_1746515	5	DNTT
ILMN_1702301	5	DOCK10
ILMN_1788931	5	DOCK8
ILMN_1795715	5	DPYD
ILMN_1804509	5	DPYSL5
ILMN_2287157	5	DST
ILMN_2400322	5	DYRK3
ILMN_1658333	5	ECM1
ILMN_3245630	5	ECSCR
ILMN_3250614	5	EIF2AK1
ILMN_1752665	5	ELMO3
ILMN_1699022	5	ENDOD1
ILMN_1760778	5	ENG
ILMN_1749131	5	ENPP3
ILMN_1667408	5	EPB41
ILMN_2323427	5	EPB41
ILMN_1763452	5	EVI2B
ILMN_2364529	5	EZH2
ILMN_1678965	5	FABP1
ILMN_1675701	5	FAM114A2
ILMN_1745533	5	FAM117A
ILMN_3251572	5	FAM134A
ILMN_1666449	5	FAM134C
ILMN_2153466	5	FAM50B
ILMN_1683231	5	FAM83F
ILMN_1715963	5	FBXO7
ILMN_2302757	5	FCGBP
ILMN_1660027	5	FCGR2B
ILMN_1793504	5	FCN2
ILMN_1691071	5	FCRLA
ILMN_1782015	5	FCRLB
ILMN_2364305	5	FECH
ILMN_2366334	5	FERMT3
ILMN_2115005	5	FGD2
ILMN_1772686	5	FGD3
ILMN_1703188	5	FGG
ILMN_1693009	5	FGL2
ILMN_1795158	5	FGR
ILMN_2368318	5	FGR
ILMN_1665738	5	FLI1
ILMN_1697115	5	FLJ12355
ILMN_1724966	5	FLJ30092
ILMN_1718770	5	FLJ36070
ILMN_1740620	5	FLJ40113
ILMN_3238221	5	FLJ42627
ILMN_1745963	5	FOLR2
ILMN_1781867	5	FOXD4L1
ILMN_1764022	5	FXYD1
ILMN_1781045	5	FXYD2
ILMN_2398572	5	FXYD2
ILMN_1796537	5	FYB
ILMN_1771385	5	GBP4
ILMN_1662280	5	GDF1
ILMN_1810716	5	GFRA3
ILMN_1686531	5	GGT1
ILMN_2368585	5	GGT1
ILMN_2403896	5	GGTLC2
ILMN_1769383	5	GIMAP5
ILMN_2329429	5	GIMAP6
ILMN_1776678	5	GIMAP7
ILMN_1747305	5	GIMAP8
ILMN_1671106	5	GJA4
ILMN_2402600	5	GLIS3
ILMN_1773963	5	GNA15
ILMN_1753575	5	GP1BA
ILMN_1727709	5	GPBAR1
ILMN_2316386	5	GPBAR1
ILMN_1728785	5	GPR116
ILMN_2347193	5	GSDMB
ILMN_2260756	5	GSDMB
ILMN_1668134	5	GSTM1
ILMN_1792323	5	HDC
ILMN_1654324	5	HEYL
ILMN_1681542	5	HIST1H4E
ILMN_1808405	5	HLA-DQA1
ILMN_1715169	5	HLA-DRB1
ILMN_2066060	5	HLA-DRB6
ILMN_1720059	5	HMBOX1
ILMN_1753613	5	HOXA5
ILMN_1815570	5	HOXA6
ILMN_1843585	5
ILMN_1912287	5
ILMN_1907467	5
ILMN_1845086	5
ILMN_1913060	5
ILMN_1858599	5
ILMN_1837428	5
ILMN_1842533	5
ILMN_1826471	5
ILMN_1826572	5
ILMN_1819854	5
ILMN_1903021	5
ILMN_1913678	5
ILMN_1849186	5
ILMN_1906256	5
ILMN_1843932	5
ILMN_1904578	5
ILMN_1867361	5
ILMN_1827887	5
ILMN_1853167	5
ILMN_1873300	5
ILMN_1915345	5
ILMN_1853242	5
ILMN_2393067	5	ICAM4
ILMN_1770071	5	IFITM4P
ILMN_2366177	5	IFT122
ILMN_1815840	5	IGLL1
ILMN_2083066	5	IGLL3
ILMN_1676575	5	IKZF1
ILMN_2334296	5	IL18BP
ILMN_2357062	5	IL1RAP
ILMN_1809099	5	IL33
ILMN_1810116	5	INPP5B
ILMN_1744212	5	INPP5D
ILMN_1721888	5	ITGA2B
ILMN_1747052	5	ITGA4
ILMN_2165993	5	ITLN1
ILMN_1736103	5	ITPR2
ILMN_1683178	5	JAK2
ILMN_1744968	5	KCNAB1
ILMN_1711650	5	KCNE1L
ILMN_1709937	5	KCNN4
ILMN_2053345	5	KCNT2
ILMN_1699521	5	KIAA1641
ILMN_2105960	5	KIF12
ILMN_1673716	5	KIF6
ILMN_1669404	5	KISS1
ILMN_1735712	5	KRT1
ILMN_1721218	5	KRT13
ILMN_1801090	5	KRT222
ILMN_1754576	5	KRT6C
ILMN_2140059	5	LAMA4
ILMN_2404625	5	LAT
ILMN_2330570	5	LEPR
ILMN_1676265	5	LEPR
ILMN_1807016	5	LHX2
ILMN_1708098	5	LIX1L
ILMN_3232519	5	LOC100129129
ILMN_3270411	5	LOC100129890
ILMN_3247608	5	LOC100132289
ILMN_3249667	5	LOC100133678
ILMN_3247533	5	LOC100133840
ILMN_3249006	5	LOC100133888
ILMN_3236021	5	LOC100133923
ILMN_3240058	5	LOC100134102
ILMN_2098947	5	LOC338799
ILMN_1762189	5	LOC387686
ILMN_3293681	5	LOC390940
ILMN_1811117	5	LOC400986
ILMN_1664289	5	LOC440570
ILMN_3291778	5	LOC441714
ILMN_3215268	5	LOC441714
ILMN_1690616	5	LOC643008
ILMN_3216794	5	LOC644860
ILMN_1705982	5	LOC645284
ILMN_3277905	5	LOC645313
ILMN_3250427	5	LOC646278
ILMN_1666323	5	LOC647251
ILMN_1671123	5	LOC647543
ILMN_3211857	5	LOC648822
ILMN_1815895	5	LOC649143
ILMN_1673667	5	LOC649396
ILMN_1742431	5	LOC651309
ILMN_1807756	5	LOC651659
ILMN_1658957	5	LOC653635
ILMN_1800465	5	LOC654042
ILMN_1761474	5	LOC654189
ILMN_1737387	5	LOC728441
ILMN_3228037	5	LOC729389
ILMN_3305735	5	LOC730101
ILMN_3237161	5	LOC731915
ILMN_1796923	5	LOC81691
ILMN_1794927	5	LOC90925
ILMN_3235718	5	LOC91316
ILMN_1804419	5	LRMP
ILMN_2406815	5	LRRC17
ILMN_1727704	5	LRRC29
ILMN_1746148	5	LRRC33
ILMN_1718936	5	LST1
ILMN_2345353	5	LST1
ILMN_1688373	5	LST1
ILMN_2376205	5	LTB
ILMN_1807825	5	LY86
ILMN_1802780	5	M160
ILMN_1718107	5	MAGEA12
ILMN_2063168	5	MALL
ILMN_1680856	5	MAMLD1
ILMN_1815148	5	MAN2A2
ILMN_2337789	5	MARCH2
ILMN_1735038	5	MARCH3
ILMN_2336335	5	MARCH8
ILMN_1731503	5	MARCO
ILMN_1809537	5	MASP1
ILMN_1777853	5	MBOAT2
ILMN_3236808	5	MEG8
ILMN_1710209	5	MFSD6
ILMN_1747315	5	MGC57346
ILMN_2071809	5	MGP
ILMN_3309664	5	MIR300
ILMN_1734827	5	MKI67
ILMN_1660114	5	MMRN1
ILMN_1776640	5	MPL
ILMN_1695530	5	MS4A3
ILMN_2331087	5	MS4A7
ILMN_1713156	5	MSL3L1
ILMN_2099259	5	MSTP9
ILMN_1733758	5	MT1B
ILMN_1734830	5	MTHFR
ILMN_1757867	5	MTM
ILMN_1802831	5	MTMR12
ILMN_1803925	5	MTMR3
ILMN_2371911	5	MUC1
ILMN_1794074	5	MXI1
ILMN_1660086	5	MYH11
ILMN_1780560	5	MYO18A
ILMN_1736317	5	NALCN
ILMN_2109416	5	NAPSB
ILMN_1785005	5	NCF4
ILMN_1674250	5	NCKAP1L
ILMN_3220934	5	NCRNA00152
ILMN_1682993	5	NKG7
ILMN_1665123	5	NMNAT3
ILMN_1691413	5	NNAT
ILMN_1775011	5	NOL10
ILMN_1775224	5	NOS3
ILMN_1670099	5	NOSTRIN
ILMN_1786197	5	NR2F1
ILMN_1705686	5	NRGN
ILMN_1675617	5	NT5M
ILMN_1693939	5	OIT3
ILMN_1892859	5	ONECUT2
ILMN_1907095	5	ONECUT2
ILMN_1838320	5	ONECUT2
ILMN_1664094	5	P2RY13
ILMN_1807529	5	PADI4
ILMN_2055156	5	PAG1
ILMN_2131381	5	PDE3B
ILMN_1806328	5	PDIK1L
ILMN_1689518	5	PECAM1
ILMN_1717572	5	PGA5
ILMN_1704870	5	PGLYRP1
ILMN_1734478	5	PIP5K1B
ILMN_2152465	5	PIP5K2A
ILMN_2380561	5	PKLR
ILMN_1721549	5	PLA2G1B
ILMN_1653026	5	PLAC8
ILMN_1790859	5	PLAC9
ILMN_1724066	5	PLCB2
ILMN_1663802	5	PLGLA
ILMN_2194577	5	PLVAP
ILMN_2362847	5	PPARA
ILMN_2213834	5	PRO0628
ILMN_1752622	5	PROX1
ILMN_1748970	5	PRR15L
ILMN_1673605	5	PRSSL1
ILMN_1660364	5	PSCD4
ILMN_2339835	5	PTGS1
ILMN_1715214	5	PTPN7
ILMN_2069224	5	PVALB
ILMN_2149782	5	RAMP2
ILMN_3236825	5	RAPGEF5
ILMN_2275502	5	RAPH1
ILMN_1795089	5	RASAL3
ILMN_2375319	5	RASGRP2
ILMN_1755657	5	RASIP1
ILMN_3251415	5	RBM43
ILMN_2409318	5	RCCD1
ILMN_1753005	5	RELN
ILMN_1801441	5	RFTN2
ILMN_1727770	5	RGN
ILMN_2101278	5	RGS18
ILMN_1790962	5	RINL
ILMN_1730628	5	RNASE2
ILMN_1702055	5	ROPN1B
ILMN_1678669	5	RRM2
ILMN_1742901	5	RSPH10B
ILMN_1659985	5	RSPH9
ILMN_1791039	5	RTF1
ILMN_1756715	5	RUNDC3A
ILMN_1748915	5	S100A12
ILMN_1814305	5	SAMD9
ILMN_1746376	5	SCARA3
ILMN_1654966	5	SCARA3
ILMN_1676248	5	SEMA4G
ILMN_1712914	5	SEMA6B
ILMN_1743046	5	SERPINA13
ILMN_2207988	5	SERPINI1
ILMN_1775734	5	SH2D3C
ILMN_2133996	5	SHE
ILMN_2415536	5	SIPA1
ILMN_1667371	5	SLA
ILMN_2345898	5	SLA
ILMN_1722716	5	SLC17A1
ILMN_1656904	5	SLC1A4
ILMN_1667429	5	SLC25A20
ILMN_1780417	5	SLC25A21
ILMN_1695058	5	SLC38A5
ILMN_1710543	5	SLC39A3
ILMN_1754247	5	SLC3A1
ILMN_1780924	5	SLC43A1
ILMN_3247587	5	SLC48A1
ILMN_1806349	5	SLC6A8
ILMN_1758315	5	SLC9A9
ILMN_1686464	5	SLCO4C1
ILMN_1752520	5	SLFN11
ILMN_2162860	5	SLFN11
ILMN_1748923	5	SMC2
ILMN_3238712	5	SNRNP25
ILMN_2058270	5	SOAT2
ILMN_1666502	5	SOBP
ILMN_1763739	5	SOLH
ILMN_2395506	5	SOX6
ILMN_1663327	5	SOX6
ILMN_1731418	5	SP110
ILMN_1696463	5	SPI1
ILMN_1703284	5	SPIRE2
ILMN_2233454	5	SPTLC3
ILMN_1699472	5	ST3GAL3
ILMN_1667315	5	STAG3L1
ILMN_1705629	5	STEAP1
ILMN_1809101	5	STEAP2
ILMN_2344298	5	STEAP2
ILMN_1751871	5	STK11
ILMN_3250049	5	SULT1A3
ILMN_1704163	5	SULT1E1
ILMN_2059549	5	SYK
ILMN_1668313	5	SYNGR1
ILMN_1721712	5	SYNGR1
ILMN_1717934	5	SYT11
ILMN_1747160	5	SYT15
ILMN_2282641	5	TBXAS1
ILMN_2367141	5	TCF7
ILMN_1793671	5	TFDP2
ILMN_1790109	5	THAP8
ILMN_1678842	5	THBS2
ILMN_2093720	5	THG1L
ILMN_3251298	5	THNSL1
ILMN_2145116	5	TMEM173
ILMN_1809639	5	TMEM26
ILMN_1770387	5	TMPRSS9
ILMN_1702759	5	TMX4
ILMN_1682099	5	TNFAIP8L3
ILMN_1683700	5	TNFSF12
ILMN_2089875	5	TNFSF4
ILMN_2177832	5	TOR2A
ILMN_3236112	5	TP53TG1
ILMN_1694208	5	TRIM10
ILMN_1705458	5	TRIM58
ILMN_1721636	5	TSC22D4
ILMN_1737972	5	TSPYL5
ILMN_1710303	5	TTC25
ILMN_1655637	5	UPK1A
ILMN_1665557	5	USP15
ILMN_1796216	5	VASH1
ILMN_2325763	5	VCAM1
ILMN_1678939	5	VNN2
ILMN_1669409	5	VSIG4
ILMN_1652223	5	WDR91
ILMN_1669114	5	WNK4
ILMN_2210753	5	XLKD1
ILMN_1688698	5	ZEB2
ILMN_1758337	5	ZNF213
ILMN_1808765	5	ZNF25
ILMN_1779015	5	ZNF467
ILMN_1670122	5	ZNF624
ILMN_2331636	6	ACACA
ILMN_2371825	6	AGL
ILMN_2388507	6	AKT1
ILMN_1699598	6	AP2M1
ILMN_2402798	6	AP2M1
ILMN_1710482	6	APLP2
ILMN_1811592	6	ARHGAP21
ILMN_3245057	6	ASAP1
ILMN_1815184	6	ASPM
ILMN_1775566	6	ATP1A1
ILMN_2390416	6	BAT3
ILMN_1678757	6	BCYRN1
ILMN_2405684	6	BIRC3
ILMN_2106656	6	BLZF1
ILMN_1651405	6	BRD9
ILMN_1763907	6	C6orf173
ILMN_1691237	6	CAP2
ILMN_2383489	6	CDK5RAP3
ILMN_1812557	6	CDK5RAP3
ILMN_3307950	6	CDK5RAP3
ILMN_1738482	6	CEP27
ILMN_1806122	6	CHD8
ILMN_1762972	6	CHD9
ILMN_1710326	6	CLDND1
ILMN_1705442	6	CMTM3
ILMN_1785272	6	COL1A2
ILMN_1703074	6	CPD
ILMN_1773576	6	CPNE3
ILMN_2392352	6	CTPS2
ILMN_1798360	6	CXCR7
ILMN_1811648	6	DCAKD
ILMN_2371590	6	DDX17
ILMN_1785356	6	DENND5A
ILMN_1773847	6	DYNC1I2
ILMN_1738819	6	EFTUD2
ILMN_1795026	6	FAM189B
ILMN_1689552	6	FAM63A
ILMN_1710075	6	FAM89A
ILMN_2285817	6	FAM89A
ILMN_1778202	6	FLJ40722
ILMN_2108938	6	FNBP4
ILMN_2103547	6	GOLGA8B
ILMN_2107004	6	GPR1
ILMN_1746457	6	GTF3C2
ILMN_1852384	6
ILMN_1886493	6
ILMN_1904980	6
ILMN_1819608	6
ILMN_1900734	6
ILMN_1694399	6	ICA1
ILMN_1786920	6	JARID1A
ILMN_1784540	6	KBTBD2
ILMN_1706539	6	KDM3B
ILMN_2200636	6	KIAA1267
ILMN_3234884	6	KIF22
ILMN_1767662	6	LASS6
ILMN_3187425	6	LOC100127975
ILMN_3180420	6	LOC100129269
ILMN_3265143	6	LOC100129502
ILMN_3261345	6	LOC100130053
ILMN_3265742	6	LOC100130835
ILMN_3215461	6	LOC100131989
ILMN_3239610	6	LOC100133565
ILMN_2177090	6	LOC200030
ILMN_3294134	6	LOC389765
ILMN_3287996	6	LOC400446
ILMN_1696027	6	LOC642333
ILMN_1677691	6	LOC648852
ILMN_3274790	6	LOC648921
ILMN_3298410	6	LOC729120
ILMN_3302499	6	LOC730990
ILMN_1785756	6	LOC731314
ILMN_1697548	6	LPHN2
ILMN_1673944	6	MANBAL
ILMN_1723020	6	MAP3K1
ILMN_1756152	6	MFSD11
ILMN_1761858	6	MID1
ILMN_1746408	6	MIDN
ILMN_1742578	6	MKLN1
ILMN_1671885	6	MLF2
ILMN_1759097	6	MLLT11
ILMN_1671911	6	MTA1
ILMN_1751444	6	NCAPG
ILMN_1724718	6	NCK2
ILMN_1721621	6	NKTR
ILMN_1708743	6	NT5DC2
ILMN_2330243	6	NUDT1
ILMN_1697639	6	OGT
ILMN_1728984	6	PA2G4
ILMN_2042595	6	PCM1
ILMN_1788689	6	PHIP
ILMN_2366634	6	PKM2
ILMN_1747451	6	PLCXD1
ILMN_1800164	6	PPFIA1
ILMN_1716862	6	PPM1B
ILMN_2225709	6	PTCD1
ILMN_2105253	6	PTGR2
ILMN_1718303	6	PVRL2
ILMN_1690610	6	RALY
ILMN_1769412	6	RAPGEF1
ILMN_1666444	6	RBMS1
ILMN_1802380	6	RERE
ILMN_1661002	6	RFWD2
ILMN_1678504	6	RHOT1
ILMN_1793616	6	RNF38
ILMN_3308335	6	RNU6-1
ILMN_3310351	6	RNU6-15
ILMN_1769671	6	RYK
ILMN_1788778	6	SEPT11
ILMN_2273224	6	SLC4A5
ILMN_3248113	6	SNRNP70
ILMN_1714401	6	SNX27
ILMN_1802611	6	SPEN
ILMN_1681016	6	SPNS1
ILMN_2089329	6	SPRY2
ILMN_1711383	6	STK4
ILMN_1659544	6	STX3
ILMN_1678707	6	TAF15
ILMN_1674421	6	TM9SF4
ILMN_3249244	6	TMEM106A
ILMN_1685005	6	TNFRSF1A
ILMN_2363392	6	TNFSF14
ILMN_1721128	6	TOMM34
ILMN_1757604	6	TPM2
ILMN_2262275	6	TRIM13
ILMN_2311518	6	TROVE2
ILMN_2383693	6	UPF2
ILMN_1696601	6	VARS
ILMN_2340935	6	WBP5
ILMN_1679838	6	WBP5
ILMN_1667068	6	ZC3HAV1
ILMN_1815578	6	ZNF223
ILMN_2212823	6	ZNF577
ILMN_1802252	7	GAPDH
ILMN_1343295	7	GAPDH
ILMN_1679809	7	GSTP1
ILMN_2075334	7	HIST1H4C
ILMN_3280019	7	LOC100132795
ILMN_3217172	7	LOC286444
ILMN_1710885	7	LOC387867
ILMN_3276990	7	LOC389141
ILMN_3200661	7	LOC389404
ILMN_3278906	7	LOC644464
ILMN_3294335	7	LOC646294
ILMN_3217815	7	LOC646294
ILMN_3205162	7	LOC646688
ILMN_1731174	7	LOC647856
ILMN_1667813	7	LOC648000
ILMN_1683664	7	LOC650369
ILMN_1769277	7	LOC651436
ILMN_3216125	7	LOC728126
ILMN_3305949	7	LOC730246
ILMN_1704537	7	PHGDH
ILMN_1658283	7	RPL17
ILMN_1752285	7	RPL4
ILMN_1709880	7	RPLP0
ILMN_2218277	7	RPS2
ILMN_1775708	7	SLC2A3
ILMN_2369785	7	SNRPD2
ILMN_3241953	8	A2LD1
ILMN_1796801	8	ABCA8
ILMN_2406654	8	ABCC6
ILMN_3246902	8	ABCC6P1
ILMN_3244070	8	ABCC6P2
ILMN_1674032	8	ABCD3
ILMN_1769390	8	ABHD15
ILMN_1801767	8	ABHD3
ILMN_1802096	8	ABTB1
ILMN_1652594	8	ACTR5
ILMN_1815392	8	ACTRT1
ILMN_2384544	8	ADAM15
ILMN_1687035	8	ADAMTSL4
ILMN_1654287	8	ADCY9
ILMN_1738604	8	ADH5
ILMN_1801020	8	ADK
ILMN_2333107	8	AES
ILMN_2342841	8	AFTPH
ILMN_2269136	8	AGAP3
ILMN_1712530	8	AKAP1
ILMN_1667564	8	ALDH3A2
ILMN_1681938	8	ALDH8A1
ILMN_2191822	8	ALG14
ILMN_2134062	8	ALKBH3
ILMN_1759670	8	AMACR
ILMN_2367172	8	AMACR
ILMN_2386444	8	ANGPTL4
ILMN_1661833	8	ANKRD12
ILMN_2199658	8	ANKS4B
ILMN_2380494	8	ANXA11
ILMN_1798372	8	ANXA2P3
ILMN_1711408	8	ANXA4
ILMN_1678612	8	ANXA6
ILMN_2217601	8	ANXA9
ILMN_2399627	8	AP1G1
ILMN_1801710	8	APBB1IP
ILMN_3246595	8	AQP12B
ILMN_1751586	8	AQP7P2
ILMN_1708093	8	ARHGEF5
ILMN_1680465	8	ARL5B
ILMN_1689296	8	ARMC10
ILMN_1697088	8	ARMC5
ILMN_1781151	8	ARMC8
ILMN_2347314	8	ARNT
ILMN_2405305	8	ARNTL
ILMN_2085760	8	ARPC1B
ILMN_1715181	8	ARRDC2
ILMN_2198515	8	ARRDC3
ILMN_2047240	8	ARSA
ILMN_1783675	8	ASB8
ILMN_1716435	8	ATF7IP
ILMN_2124155	8	ATP11B
ILMN_1810235	8	ATP6V1E2
ILMN_1761850	8	ATRN
ILMN_1806999	8	B9D2
ILMN_1764166	8	BCKDHB
[truncated: 16,257 more rows]
