# Supplementary material for: Human pluripotent stem cell derived HLC transcriptome data enables molecular dissection of hepatogenesis
Source: Sci Data. 2018 Mar 13;5:180035. doi: 10.1038/sdata.2018.35 (PMC5848791; doi:10.1038/sdata.2018.35)
Supplement: Supplementary Information [file sdata201835-s2.zip › wruck_etal_analysis_software/lumi_evalGEO_hesc_ipsc_hlcs.R]

library(lumi)
library(affy) # for bg.adjust method, as lumiB does not work here, without se.exprs info in GEO version
library(pvclust)

KMEANSFROMFILE=1 # 0 if new kmeans is run, 1 if kmeans is read from file cluster_kmeans_ipsc.txt
NCLUSTERS=100 # number of clusters to be produced

# merge expression values and detection p-values for GEO format; 
# input:data.frame f with all expression values before all detection_p_values
# return value:data.frame f2 with alternating exprs and det_p values
merge_exprs_det <- function(f) { 
  f2=f
  for (i in 2:dim(f2)[2]){
    if (i%%2 == 0){
      f2[,i]=f[,i/2+1]
      colnames(f2)[i]=colnames(f)[i/2+1]
    } else {
      f2[,i]=f[,dim(exprs)[2]+(i-1)/2+1]
      colnames(f2)[i]=colnames(f)[dim(exprs)[2]+(i-1)/2+1]
    }
  }
  return(f2)
}

# plot color clusters as PDF
# input: clist=list of cluster numbers to be printed; km=list of k-means cluster numbers with names of illuminaids; exprs=expression values
plot_clusters <- function(clist,km,exprs) { 
  for (i in clist){
    cprobes=names(km$cluster[km$cluster==i])
    cexprs=exprs[cprobes,]
    cfn=paste("cluster",i,".pdf",sep="")
    pdf(file=cfn,height=5,width=5)
    matplot(t(cexprs),type="l",xaxt="n")
    axis(1, at=1:dim(cexprs)[2], labels=colnames(cexprs))
    dev.off()
  }
}

###############################################################################################
# Analysis of hesc-derived HLCs
###############################################################################################
# read Illumina gene profile from GEO
illuminafile=c('GSE100447_non-normalized.txt')
x.lumi <- lumiR(illuminafile, columnNameGrepPattern = list(exprs='Sample', se.exprs=NA, detection='DETECTION', beadNum=NA))
# read sample names
st=read.table("samples_hesc_hlc.txt", header=T, row.names=1)
p=phenoData(x.lumi)
samplename=st$desc
# background correction and normalization, work-around via affy bg.adjust() because in GEO non_normalized.txt there is no se.exprs info
lumi.B=x.lumi
exprs(lumi.B)=bg.adjust(exprs(x.lumi))
lumi.T=lumiT(lumi.B,method='log2')
lumi.N=lumiN(lumi.T,method="quantile")
lumi.N.Q=lumiQ(lumi.N)
bgtags=detection(lumi.N.Q) # detection p-values (background tags)
exprs=2^exprs(lumi.N.Q) # expression values (non-log)
logexprs=exprs(lumi.N.Q) # log2 expression values
colnames(exprs)=as.character(samplename)
colnames(logexprs)=as.character(samplename)
colnames(bgtags)=as.character(samplename)

# write normalized GEO table
f=data.frame(illumina_id=rownames(exprs(lumi.N.Q)),exprs=logexprs,bgtags=bgtags)
f2=merge_exprs_det(f)
write.table(f2,file="GEOnormalizedData_hesc_hlc.txt",row.names=F,quote=F,sep="\t")

# bootstrap cluster via pvclust
d=as.matrix(logexprs)
pv <- pvclust(scale(d), method.dist="correlation", method.hclust="complete", nboot=100) # using nboot=1000 takes about 1hour on 2013 avg. PC!!!
pdf(file="cluster_hesc_hlc_pvclust100.pdf",width=11.69,height=8.27)
plot(pv, hang=-1); pvrect(pv, alpha=0.95) # Plots result as a dendrogram where the significant clusters are highlighted with red rectangles.
dev.off()

# k-means clustering
# k-means is intitialized with a random number and therefore is not dircetly reproducible
# we save the generated clusters in file clusters_kmeans.txt and read them for reproducibility
# to generate a new k-means clustering set KMEANSFROMFILE to 0
if (KMEANSFROMFILE!=0){ # read kmeans clusters from file
  kmc=read.table("clusters_kmeans_hesc.txt",header=T,sep="\t",row.names=1)
  km=list()
  km$cluster=kmc$km.cluster
  names(km$cluster)=rownames(kmc)
} else { # new kmeans
  sd=apply(exprs,1,sd)
  mean=rowMeans(exprs)
  cv=sd/mean
  minbg=apply(bgtags,1,min)
  # grep genes with at least one experiment expressed (det<0.05) and cv>0.3
  kmi=which((minbg<0.05)&(cv>0.3))
  km=kmeans(exprs[kmi,],NCLUSTERS)
  f=data.frame(Name=names(km$cluster),km$cluster)
  write.table(f, file="clusters_kmeans_hesc.txt", quote=FALSE, sep="\t",row.names=FALSE)
}

# plot color clusters as PDF
# 64=he, 77=hlc,94=hesc(POU5F1),19=fetal(AFP),23=de(SOX17),59=phh(ALB), 2=hlc(Fig.2c)
plot_clusters(clist=c(2,19,23,59,64,77,94),km,exprs) 
# save hESCs exprs and k-means structure km
hesc_exprs=exprs
hesc_bgtags=bgtags
hesc_km=km

###############################################################################################
# Analysis of ipsc-derived HLCs
###############################################################################################
# read Illumina gene profile from GEO
illuminafile=c('GSE66282_non_normalized.txt')
x.lumi <- lumiR(illuminafile, columnNameGrepPattern = list(exprs='Sample', se.exprs=NA, detection='DETECTION', beadNum=NA))
# read sample names
st=read.table("samples_ipsc_hlc.txt", header=T, row.names=1)
p=phenoData(x.lumi)
samplename=st$Sample_Name
# background correction and normalization, work-around via affy bg.adjust() because in GEO non_normalized.txt there is no se.exprs info
lumi.B=x.lumi
exprs(lumi.B)=bg.adjust(exprs(x.lumi))
lumi.T=lumiT(lumi.B,method='log2')
lumi.N=lumiN(lumi.T,method="quantile")
lumi.N.Q=lumiQ(lumi.N)
bgtags=detection(lumi.N.Q) # detection p-values (background tags)
exprs=2^exprs(lumi.N.Q) # expression values (non-log)
logexprs=exprs(lumi.N.Q) # log2 expression values
colnames(exprs)=as.character(samplename)
colnames(logexprs)=as.character(samplename)
colnames(bgtags)=as.character(samplename)

# write normalized GEO table
f=data.frame(illumina_id=rownames(exprs(lumi.N.Q)),exprs=logexprs,bgtags=bgtags)
f2=merge_exprs_det(f)
write.table(f2,file="GEOnormalizedData_ipsc_hlc.txt",row.names=F,quote=F,sep="\t")

# bootstrap cluster via pvclust
d=as.matrix(exprs)
pv <- pvclust(scale(d), method.dist="correlation", method.hclust="complete", nboot=100) # using nboot=1000 takes about 1hour on 2013 avg. PC!!!
pdf(file="cluster_ipsc_hlc_pvclust100.pdf",width=11.69,height=8.27)
plot(pv, hang=-1); pvrect(pv, alpha=0.95) # Plots result as a dendrogram where the significant clusters are highlighted with red rectangles.
dev.off()

# k-means clustering
# k-means is intitialized with a random number and therefore is not dircetly reproducible
# we save the generated clusters in file clusters_kmeans.txt and read them for reproducibility
# to generate a new k-means clustering set KMEANSFROMFILE to 0
if (KMEANSFROMFILE!=0){ # read kmeans clusters from file
  kmc=read.table("clusters_kmeans_ipsc.txt",header=T,sep="\t",row.names=1)
  km=list()
  km$cluster=kmc$km.cluster
  names(km$cluster)=rownames(kmc)
  # generate provisional illuminaid_symbol lookup table from cluster file
  symbol=kmc$symbol
  names(symbol)=rownames(kmc)
} else { # new kmeans
  sd=apply(exprs,1,sd)
  mean=rowMeans(exprs)
  cv=sd/mean
  minbg=apply(bgtags,1,min)
  # grep genes with at least one experiment expressed (det<0.05) and cv>0.3
  kmi=which((minbg<0.05)&(cv>0.3))
  km=kmeans(exprs[kmi,],NCLUSTERS)
  f=data.frame(Name=names(km$cluster),km$cluster)
  write.table(f, file="clusters_kmeans_ipsc.txt", quote=FALSE, sep="\t",row.names=FALSE)
}

# plot color clusters as PDF
# 37=he, 51=hlc,68=ipsc(POU5F1),72=fetal(AFP),81=de(SOX17),91=phh(ALB), 9=hlc(Fig.2a)
plot_clusters(clist=c(9,37,51,68,72,81,91),km,exprs) 

# compare hesc- and ipsc-derived DE (81), HE (37) and HLC (51) and a cluster containing AFP (72)
# plot mean +/- sderr of ipsc cluster and matched genes from hesc
for (i in c(81,37,51,72)){
  # get ipsc clusters expression
  cprobes=names(km$cluster[km$cluster==i])
  cexprs=exprs[cprobes,]
  fn=paste("cluster",i,sep="")
  # the HE cluster37 is not fine-grained enough and therefore has to be refined by only taking genes greater in HE than in HLC
  if (i==37){
    cprobes=names(which(rowMeans(cexprs[,grep("HE_",colnames(cexprs))])/rowMeans(cexprs[,grep("HLC_",colnames(cexprs))])>1.33))
    cexprs=exprs[cprobes,]
    fn=paste(fn,"subcluster_HE",sep="_")
  }
  fn=paste(fn,"txt",sep=".")
  # write cluster table with gene symbols
  f=data.frame(illuminaid=cprobes,symbol=kmc[cprobes,"symbol"])
  write.table(f,file=fn,row.names=F,quote=F,sep="\t")
  # get average of stages
  cexprsavg=cbind(rowMeans(cexprs[,grep("iPSC_",colnames(cexprs))]),
                  rowMeans(cexprs[,grep("DE_",colnames(cexprs))]),
                  rowMeans(cexprs[,grep("HE_",colnames(cexprs))]),
                  rowMeans(cexprs[,grep("HLC_",colnames(cexprs))]))
  colnames(cexprsavg)=c("iPSCs","DE","HE","HLCs")
  # get matching hesc clusters expression
  m=match(cprobes,rownames(hesc_exprs))
  m=m[!is.na(m)]
  hesc_cexprs=hesc_exprs[m,]
  # get average of stages
  hesc_cexprsavg=cbind(rowMeans(hesc_cexprs[,grep("hESCs_",colnames(hesc_cexprs))]),
                  rowMeans(hesc_cexprs[,grep("DE_",colnames(hesc_cexprs))]),
                  rowMeans(hesc_cexprs[,grep("HE_",colnames(hesc_cexprs))]),
                  rowMeans(hesc_cexprs[,grep("HLCs_",colnames(hesc_cexprs))]))
  colnames(hesc_cexprsavg)=c("hESC","DE","HE","HLC")
  mcfn=paste("compare_cluster",i,".pdf",sep="")
  # calculate mean, sd and stderr for ipsc
  cm=colMeans(cexprsavg)
  cs=apply(cexprsavg,2,sd)
  cstderr=cs/sqrt(dim(cexprsavg)[1])
  cmu=cm+cstderr
  cml=cm-cstderr
  # calculate mean, sd and stderr for hesc
  hesc_cm=colMeans(hesc_cexprsavg)
  hesc_cs=apply(hesc_cexprsavg,2,sd)
  hesc_stderr=cs/sqrt(dim(cexprsavg)[1])
  hesc_cmu=hesc_cm+hesc_stderr
  hesc_cml=hesc_cm-hesc_stderr
  pdf(file=mcfn,height=5,width=5)
  plot(cm,type="n",ylim=c(min(c(cml,hesc_cml)),max(c(cmu,hesc_cmu))),xaxt="n")
  lines(cm,col="blue",lwd=2)  
  arrows(1:6,cml,1:6,cmu, code=3, length=0.02, angle = 90)
  lines(hesc_cm,col="red",lwd=2)  
  arrows(1:6,hesc_cml,1:6,hesc_cmu, code=3, length=0.02, angle = 90) # error bars
  axis(1, at=1:dim(cexprsavg)[2], labels=colnames(cexprsavg))
  legend("topright", c("iPSCs","hESCs"), cex=1,col=c("blue","red"),  lty=1, lwd=4,bty="n");
  dev.off()
}

sessionInfo()
