# Supplementary material for: Human pluripotent stem cell derived HLC transcriptome data enables molecular dissection of hepatogenesis
Source: Sci Data. 2018 Mar 13;5:180035. doi: 10.1038/sdata.2018.35 (PMC5848791; doi:10.1038/sdata.2018.35)
Supplement: Supplementary Information [file sdata201835-s2.zip › wruck_etal_analysis_software/samples_hesc_hlc.txt]

samplename	desc	group
4482545101_A	hESCs_1	hESCs
4482545101_B	hESCs_2	hESCs
4482545101_C	hESCs_3	hESCs
4482545126_B	DE_1	DE
4482545126_C	DE_2	DE
4482545126_D	DE_3	DE
4482545126_E	HE_1	HE
4482545126_F	HE_2	HE
4482545126_G	HE_3	HE
4482545126_H	HLCs_1	HLCs
4482545248_A	HLCs_2	HLCs
4482545248_B	HLCs_3	HLCs
4482545250_G	Fetal_Liver_1	Fetal_Liver
4482545250_H	Fetal_Liver_2	Fetal_Liver
5543282030_G	PHH_1	PHH
5543282030_H	PHH_2	PHH
