# Supplementary material for: Human pluripotent stem cell derived HLC transcriptome data enables molecular dissection of hepatogenesis
Source: Sci Data. 2018 Mar 13;5:180035. doi: 10.1038/sdata.2018.35 (PMC5848791; doi:10.1038/sdata.2018.35)
Supplement: Supplementary Information [file sdata201835-s2.zip › wruck_etal_analysis_software/samples_ipsc_hlc.txt]

Sentrix_ID_Sentrix_Position	Sample_Name	Sample_Group
9553976089_A	iPSC_B1_1	iPSC_B1
9553976089_B	iPSC_B1_2	iPSC_B1
9553976089_C	DE_1	DE
9553976089_D	DE_2	DE
9553976089_E	HE_1	HE
9553976089_F	HE_2	HE
9553976089_G	HLC_1	HLC
9553976089_H	HLC_2	HLC
9553976089_I	fetal_liver_1	fetal_liver
9553976089_J	fetal_liver_2	fetal_liver
9553976089_K	PHH_1	PHH
9553976089_L	PHH_2	PHH
